# Supplementary material for: Polyketide synthase-derived sphingolipids mediate microbiota protection against a bacterial pathogen in C. elegans
Source: Nat Commun. 2025 Jun 3;16:5151. doi: 10.1038/s41467-025-60234-1 (PMC12134224; doi:10.1038/s41467-025-60234-1)
Supplement: Supplementary file 3 — Supplementary Dataset 1 [file 41467_2025_60234_MOESM3_ESM.xlsx]

## Sheet: Figure 1 primer
Purpose/target	Sequence (5' to 3')
Upstream region of sgaA for deletion in MYb115	CGATCCTCTAGAGTCGACCTGCAGCACAACAGATTCTCCTCATTCC
Starting region of sgaA for promoter exchange	GGCTAACAGGAGGCTAGCATATGTTGACAAAGCGTAGACAGG
Starting region of sgaA for promoter exchange	CCGTTTAAACATTTAAATCTGCAGGCAATACTTGAGGTGTTGC
Upstream region of sgaB for deletion in MYb115	CGATCCTCTAGAGTCGACCTGCAGGGTGTTCGAACGTATCGC
Upstream region of sgaB for deletion in MYb115	CACAATCGCCTGCACATTTAGATCACGAACTATCACTCAATCAAACG
Downstream region of sgaB for deletion in MYb115	CCTAACCGTTTGATTGAGTGATAGTTCGTGATCTAAATGTGCAGGCG
Downstream region of sgaB for deletion in MYb115	GGAGAGCTCAGATCTACGCGTTTCATATGCGAACTCGGTGAACTGC
Upstream region of sgaA for deletion in MYb115	CCGGTGGGCGTTTTTACAGTCATGTCTACGCTTTGTCAAAACCC
Downstream region of sgaA for deletion in MYb115	GGAATGGGTTTTGACAAAGCGTAGACATGACTGTAAAAACGCCCAC
Downstream region of sgaA for deletion in MYb115	CCCGGGAGAGCTCAGATCTACGCGTTTCATATGCCCATCCAGATATCCACG
Verification of the deletion of sgaB	CTGTTGCGCTATGCGC
Verification of the deletion of sgaB	GCGATTTCTACCAGAACACCC
Verification of the deletion of sgaA	CGCGAAAAACTTCCGGACAC
Verification of the deletion of sgaA	GAACCGATAGAACGCTTCCG

## Sheet: Figure 1A
Bacterium	Treatment	Bt strain	Bt conc.	Alive	Dead	Total	Survival	Run	Graph
MYb115 PBADsga	no_arabinose	Bt407	1:50	32	0	32	1	1	displayed
MYb115 PBADsga	no_arabinose	Bt407	1:50	36	1	37	0.972973	1	displayed
MYb115 PBADsga	no_arabinose	Bt407	1:50	30	1	31	0.967742	1	displayed
MYb115 PBADsga	no_arabinose	Bt407	1:50	31	1	32	0.96875	1	displayed
MYb115 PBADsga	no_arabinose	Bt247	1:50	12	15	27	0.444444	1	displayed
MYb115 PBADsga	no_arabinose	Bt247	1:50	17	13	30	0.566667	1	displayed
MYb115 PBADsga	no_arabinose	Bt247	1:50	11	17	28	0.392857	1	displayed
MYb115 PBADsga	no_arabinose	Bt247	1:50	14	19	33	0.424242	1	displayed
MYb115 PBADsga	arabinose	Bt247	1:50	31	0	31	1	1	displayed
MYb115 PBADsga	arabinose	Bt247	1:50	26	3	29	0.896552	1	displayed
MYb115 PBADsga	arabinose	Bt247	1:50	24	7	31	0.774194	1	displayed
MYb115 PBADsga	arabinose	Bt247	1:50	39	2	41	0.95122	1	displayed
MYb115 PBADsga	arabinose	Bt407	1:50	29	3	32	0.90625	1	displayed
MYb115 PBADsga	arabinose	Bt407	1:50	32	0	32	1	1	displayed
MYb115 PBADsga	arabinose	Bt407	1:50	31	0	31	1	1	displayed
MYb115 PBADsga	arabinose	Bt407	1:50	36	0	36	1	1	displayed
MYb115 PBADsga	arabinose	Bt247	1:200	45	4	49	0.918367	1	displayed
MYb115 PBADsga	arabinose	Bt247	1:200	35	0	35	1	1	displayed
MYb115 PBADsga	arabinose	Bt247	1:200	31	0	31	1	1	displayed
MYb115 PBADsga	arabinose	Bt247	1:200	25	0	25	1	1	displayed
MYb115 PBADsga	arabinose	Bt247	1:100	30	4	34	0.882353	1	displayed
MYb115 PBADsga	arabinose	Bt247	1:100	34	1	35	0.971429	1	displayed
MYb115 PBADsga	arabinose	Bt247	1:100	58	0	58	1	1	displayed
MYb115 PBADsga	arabinose	Bt247	1:100	26	2	28	0.928571	1	displayed
MYb115 PBADsga	no_arabinose	Bt247	1:200	17	11	28	0.607143	1	displayed
MYb115 PBADsga	no_arabinose	Bt247	1:200	36	1	37	0.972973	1	displayed
MYb115 PBADsga	no_arabinose	Bt247	1:200	24	3	27	0.888889	1	displayed
MYb115 PBADsga	no_arabinose	Bt247	1:200	32	2	34	0.941176	1	displayed
MYb115 PBADsga	no_arabinose	Bt247	1:100	21	5	26	0.807692	1	displayed
MYb115 PBADsga	no_arabinose	Bt247	1:100	25	3	28	0.892857	1	displayed
MYb115 PBADsga	no_arabinose	Bt247	1:100	20	2	22	0.909091	1	displayed
MYb115 PBADsga	no_arabinose	Bt247	1:100	20	8	28	0.714286	1	displayed
MYb115 PBADsga	no_arabinose	Bt247	1:100	31	0	31	1	2	additional
MYb115 PBADsga	no_arabinose	Bt247	1:100	26	2	28	0.928571	2	additional
MYb115 PBADsga	no_arabinose	Bt247	1:100	28	0	28	1	2	additional
MYb115 PBADsga	no_arabinose	Bt247	1:100	30	2	32	0.9375	2	additional
MYb115 PBADsga	no_arabinose	Bt247	1:50	21	13	34	0.617647	2	additional
MYb115 PBADsga	no_arabinose	Bt247	1:50	23	7	30	0.766667	2	additional
MYb115 PBADsga	no_arabinose	Bt247	1:50	20	10	30	0.666667	2	additional
MYb115 PBADsga	no_arabinose	Bt247	1:50	29	10	39	0.74359	2	additional
OP50	arabinose	Bt247	1:100	32	0	32	1	2	additional
OP50	arabinose	Bt247	1:100	29	2	31	0.935484	2	additional
OP50	arabinose	Bt247	1:100	43	5	48	0.895833	2	additional
OP50	arabinose	Bt247	1:100	24	6	30	0.8	2	additional
OP50	arabinose	Bt247	1:200	42	2	44	0.954545	2	additional
OP50	arabinose	Bt247	1:200	48	1	49	0.979592	2	additional
OP50	arabinose	Bt247	1:200	32	1	33	0.969697	2	additional
OP50	arabinose	Bt247	1:200	30	0	30	1	2	additional
OP50	no_arabinose	Bt247	1:200	28	1	29	0.965517	2	additional
OP50	no_arabinose	Bt247	1:200	32	0	32	1	2	additional
OP50	no_arabinose	Bt247	1:200	29	0	29	1	2	additional
OP50	no_arabinose	Bt247	1:200	26	2	28	0.928571	2	additional
OP50	no_arabinose	Bt407	1:50	30	0	30	1	2	additional
OP50	no_arabinose	Bt407	1:50	35	0	35	1	2	additional
OP50	no_arabinose	Bt407	1:50	34	0	34	1	2	additional
OP50	no_arabinose	Bt407	1:50	27	0	27	1	2	additional
OP50	no_arabinose	Bt247	1:50	33	6	39	0.846154	2	additional
OP50	no_arabinose	Bt247	1:50	24	5	29	0.827586	2	additional
OP50	no_arabinose	Bt247	1:50	26	6	32	0.8125	2	additional
OP50	no_arabinose	Bt247	1:50	21	12	33	0.636364	2	additional
MYb115 PBADsga	arabinose	Bt407	1:50	28	0	28	1	2	additional
MYb115 PBADsga	arabinose	Bt407	1:50	30	0	30	1	2	additional
MYb115 PBADsga	arabinose	Bt407	1:50	32	0	32	1	2	additional
MYb115 PBADsga	arabinose	Bt407	1:50	36	0	36	1	2	additional
OP50	no_arabinose	Bt247	1:100	28	1	29	0.965517	2	additional
OP50	no_arabinose	Bt247	1:100	27	2	29	0.931034	2	additional
OP50	no_arabinose	Bt247	1:100	24	4	28	0.857143	2	additional
OP50	no_arabinose	Bt247	1:100	24	4	28	0.857143	2	additional
MYb115 PBADsga	arabinose	Bt247	1:100	29	0	29	1	2	additional
MYb115 PBADsga	arabinose	Bt247	1:100	29	0	29	1	2	additional
MYb115 PBADsga	arabinose	Bt247	1:100	29	0	29	1	2	additional
MYb115 PBADsga	arabinose	Bt247	1:100	29	0	29	1	2	additional
MYb115 PBADsga	no_arabinose	Bt247	1:200	28	1	29	0.965517	2	additional
MYb115 PBADsga	no_arabinose	Bt247	1:200	31	1	32	0.96875	2	additional
MYb115 PBADsga	no_arabinose	Bt247	1:200	32	0	32	1	2	additional
MYb115 PBADsga	no_arabinose	Bt247	1:200	31	0	31	1	2	additional
OP50	arabinose	Bt407	1:50	43	0	43	1	2	additional
OP50	arabinose	Bt407	1:50	30	0	30	1	2	additional
OP50	arabinose	Bt407	1:50	30	0	30	1	2	additional
OP50	arabinose	Bt407	1:50	38	0	38	1	2	additional
OP50	arabinose	Bt247	1:50	23	8	31	0.741935	2	additional
OP50	arabinose	Bt247	1:50	26	8	34	0.764706	2	additional
OP50	arabinose	Bt247	1:50	22	7	29	0.758621	2	additional
OP50	arabinose	Bt247	1:50	30	12	42	0.714286	2	additional
MYb115 PBADsga	arabinose	Bt247	1:200	35	1	36	0.972222	2	additional
MYb115 PBADsga	arabinose	Bt247	1:200	29	0	29	1	2	additional
MYb115 PBADsga	arabinose	Bt247	1:200	30	0	30	1	2	additional
MYb115 PBADsga	arabinose	Bt247	1:200	34	0	34	1	2	additional
MYb115 PBADsga	arabinose	Bt247	1:50	28	0	28	1	2	additional
MYb115 PBADsga	arabinose	Bt247	1:50	27	0	27	1	2	additional
MYb115 PBADsga	arabinose	Bt247	1:50	30	0	30	1	2	additional
MYb115 PBADsga	arabinose	Bt247	1:50	31	0	31	1	2	additional
MYb115 PBADsga	no_arabinose	Bt407	1:50	31	0	31	1	2	additional
MYb115 PBADsga	no_arabinose	Bt407	1:50	33	0	33	1	2	additional
MYb115 PBADsga	no_arabinose	Bt407	1:50	29	0	29	1	2	additional
MYb115 PBADsga	no_arabinose	Bt407	1:50	32	1	33	0.969697	2	additional
MYb115 PBADsga	no_arabinose	Bt247	1:100	26	3	29	0.896552	3	additional
MYb115 PBADsga	no_arabinose	Bt247	1:100	27	3	30	0.9	3	additional
MYb115 PBADsga	no_arabinose	Bt247	1:100	26	4	30	0.866667	3	additional
MYb115 PBADsga	no_arabinose	Bt247	1:100	25	2	27	0.925926	3	additional
MYb115 PBADsga	no_arabinose	Bt247	1:50	23	10	33	0.69697	3	additional
MYb115 PBADsga	no_arabinose	Bt247	1:50	22	10	32	0.6875	3	additional
MYb115 PBADsga	no_arabinose	Bt247	1:50	13	12	25	0.52	3	additional
MYb115 PBADsga	no_arabinose	Bt247	1:50	10	9	19	0.526316	3	additional
MYb115 PBADsga	no_arabinose	Bt407	1:50	30	0	30	1	3	additional
MYb115 PBADsga	no_arabinose	Bt407	1:50	28	0	28	1	3	additional
MYb115 PBADsga	no_arabinose	Bt407	1:50	30	0	30	1	3	additional
MYb115 PBADsga	no_arabinose	Bt407	1:50	30	0	30	1	3	additional
OP50	no_arabinose	Bt247	1:200	21	1	22	0.954545	3	additional
OP50	no_arabinose	Bt247	1:200	27	1	28	0.964286	3	additional
OP50	no_arabinose	Bt247	1:200	27	4	31	0.870968	3	additional
OP50	no_arabinose	Bt247	1:200	24	0	24	1	3	additional
OP50	arabinose	Bt247	1:100	18	2	20	0.9	3	additional
OP50	arabinose	Bt247	1:100	22	2	24	0.916667	3	additional
OP50	arabinose	Bt247	1:100	22	3	25	0.88	3	additional
OP50	arabinose	Bt247	1:100	20	3	23	0.869565	3	additional
OP50	no_arabinose	Bt247	1:100	21	4	25	0.84	3	additional
OP50	no_arabinose	Bt247	1:100	34	4	38	0.894737	3	additional
OP50	no_arabinose	Bt247	1:100	22	5	27	0.814815	3	additional
OP50	no_arabinose	Bt247	1:100	26	3	29	0.896552	3	additional
MYb115 PBADsga	arabinose	Bt247	1:100	30	0	30	1	3	additional
MYb115 PBADsga	arabinose	Bt247	1:100	27	0	27	1	3	additional
MYb115 PBADsga	arabinose	Bt247	1:100	23	4	27	0.851852	3	additional
MYb115 PBADsga	arabinose	Bt247	1:100	29	1	30	0.966667	3	additional
MYb115 PBADsga	no_arabinose	Bt247	1:200	26	0	26	1	3	additional
MYb115 PBADsga	no_arabinose	Bt247	1:200	25	3	28	0.892857	3	additional
MYb115 PBADsga	no_arabinose	Bt247	1:200	31	1	32	0.96875	3	additional
MYb115 PBADsga	no_arabinose	Bt247	1:200	28	1	29	0.965517	3	additional
OP50	arabinose	Bt247	1:50	22	10	32	0.6875	3	additional
OP50	arabinose	Bt247	1:50	17	7	24	0.708333	3	additional
OP50	arabinose	Bt247	1:50	16	10	26	0.615385	3	additional
OP50	arabinose	Bt247	1:50	25	4	29	0.862069	3	additional
OP50	arabinose	Bt407	1:50	29	0	29	1	3	additional
OP50	arabinose	Bt407	1:50	26	0	26	1	3	additional
OP50	arabinose	Bt407	1:50	30	0	30	1	3	additional
OP50	arabinose	Bt407	1:50	26	0	26	1	3	additional
OP50	no_arabinose	Bt247	1:50	14	12	26	0.538462	3	additional
OP50	no_arabinose	Bt247	1:50	19	11	30	0.633333	3	additional
OP50	no_arabinose	Bt247	1:50	14	16	30	0.466667	3	additional
OP50	no_arabinose	Bt247	1:50	24	4	28	0.857143	3	additional
OP50	arabinose	Bt247	1:200	16	0	16	1	3	additional
OP50	arabinose	Bt247	1:200	24	0	24	1	3	additional
OP50	arabinose	Bt247	1:200	30	0	30	1	3	additional
OP50	arabinose	Bt247	1:200	25	1	26	0.961538	3	additional
MYb115 PBADsga	arabinose	Bt407	1:50	30	0	30	1	3	additional
MYb115 PBADsga	arabinose	Bt407	1:50	31	0	31	1	3	additional
MYb115 PBADsga	arabinose	Bt407	1:50	30	0	30	1	3	additional
MYb115 PBADsga	arabinose	Bt407	1:50	30	0	30	1	3	additional
OP50	no_arabinose	Bt407	1:50	38	0	38	1	3	additional
OP50	no_arabinose	Bt407	1:50	27	0	27	1	3	additional
OP50	no_arabinose	Bt407	1:50	31	0	31	1	3	additional
OP50	no_arabinose	Bt407	1:50	30	0	30	1	3	additional
MYb115 PBADsga	arabinose	Bt247	1:50	28	4	32	0.875	3	additional
MYb115 PBADsga	arabinose	Bt247	1:50	21	7	28	0.75	3	additional
MYb115 PBADsga	arabinose	Bt247	1:50	30	2	32	0.9375	3	additional
MYb115 PBADsga	arabinose	Bt247	1:50	34	7	41	0.829268	3	additional
MYb115 PBADsga	arabinose	Bt247	1:200	31	1	32	0.96875	3	additional
MYb115 PBADsga	arabinose	Bt247	1:200	30	0	30	1	3	additional
MYb115 PBADsga	arabinose	Bt247	1:200	28	0	28	1	3	additional
MYb115 PBADsga	arabinose	Bt247	1:200	27	0	27	1	3	additional

## Sheet: Figure 1B
Bacterium	Treatment	Bt strain	Bt conc.	Alive	Dead	Total	Survival	Run	Graph
MYb115 PBADnrpA	arabinose	Bt407	1:50	30	0	30	1	1	displayed
MYb115 PBADnrpA	arabinose	Bt407	1:50	28	0	28	1	1	displayed
MYb115 PBADnrpA	arabinose	Bt407	1:50	32	0	32	1	1	displayed
MYb115 PBADnrpA	arabinose	Bt407	1:50	32	0	32	1	1	displayed
MYb115 PBADnrpA	no_arabinose	Bt247	1:100	30	0	30	1	1	displayed
MYb115 PBADnrpA	no_arabinose	Bt247	1:100	33	0	33	1	1	displayed
MYb115 PBADnrpA	no_arabinose	Bt247	1:100	34	1	35	0.971429	1	displayed
MYb115 PBADnrpA	no_arabinose	Bt247	1:100	32	1	33	0.969697	1	displayed
MYb115 PBADnrpA	no_arabinose	Bt407	1:50	32	0	32	1	1	displayed
MYb115 PBADnrpA	no_arabinose	Bt407	1:50	36	0	36	1	1	displayed
MYb115 PBADnrpA	no_arabinose	Bt407	1:50	40	1	41	0.97561	1	displayed
MYb115 PBADnrpA	no_arabinose	Bt407	1:50	31	0	31	1	1	displayed
MYb115 PBADnrpA	arabinose	Bt247	1:100	28	2	30	0.933333	1	displayed
MYb115 PBADnrpA	arabinose	Bt247	1:100	35	0	35	1	1	displayed
MYb115 PBADnrpA	arabinose	Bt247	1:100	31	0	31	1	1	displayed
MYb115 PBADnrpA	arabinose	Bt247	1:100	23	1	24	0.958333	1	displayed
MYb115 PBADnrpA	no_arabinose	Bt247	1:200	40	0	40	1	1	displayed
MYb115 PBADnrpA	no_arabinose	Bt247	1:200	42	1	43	0.976744	1	displayed
MYb115 PBADnrpA	no_arabinose	Bt247	1:200	34	0	34	1	1	displayed
MYb115 PBADnrpA	no_arabinose	Bt247	1:200	36	0	36	1	1	displayed
MYb115 PBADnrpA	arabinose	Bt247	1:50	26	5	31	0.83871	1	displayed
MYb115 PBADnrpA	arabinose	Bt247	1:50	27	2	29	0.931034	1	displayed
MYb115 PBADnrpA	arabinose	Bt247	1:50	31	2	33	0.939394	1	displayed
MYb115 PBADnrpA	arabinose	Bt247	1:50	34	2	36	0.944444	1	displayed
MYb115 PBADnrpA	arabinose	Bt247	1:200	31	0	31	1	1	displayed
MYb115 PBADnrpA	arabinose	Bt247	1:200	32	0	32	1	1	displayed
MYb115 PBADnrpA	arabinose	Bt247	1:200	31	0	31	1	1	displayed
MYb115 PBADnrpA	arabinose	Bt247	1:200	24	0	24	1	1	displayed
MYb115 PBADnrpA	no_arabinose	Bt247	1:50	25	3	28	0.892857	1	displayed
MYb115 PBADnrpA	no_arabinose	Bt247	1:50	35	5	40	0.875	1	displayed
MYb115 PBADnrpA	no_arabinose	Bt247	1:50	33	1	34	0.970588	1	displayed
MYb115 PBADnrpA	no_arabinose	Bt247	1:50	33	5	38	0.868421	1	displayed
MYb115 PBADnrpA	no_arabinose	Bt407	1:50	28	1	29	0.965517	2	additional
MYb115 PBADnrpA	no_arabinose	Bt407	1:50	27	0	27	1	2	additional
MYb115 PBADnrpA	no_arabinose	Bt407	1:50	27	0	27	1	2	additional
MYb115 PBADnrpA	no_arabinose	Bt407	1:50	27	1	28	0.964286	2	additional
MYb115 PBADnrpA	arabinose	Bt247	1:200	33	3	36	0.916667	2	additional
MYb115 PBADnrpA	arabinose	Bt247	1:200	43	0	43	1	2	additional
MYb115 PBADnrpA	arabinose	Bt247	1:200	52	3	55	0.945455	2	additional
MYb115 PBADnrpA	arabinose	Bt247	1:200	27	2	29	0.931034	2	additional
MYb115 PBADnrpA	arabinose	Bt247	1:100	22	6	28	0.785714	2	additional
MYb115 PBADnrpA	arabinose	Bt247	1:100	26	5	31	0.83871	2	additional
MYb115 PBADnrpA	arabinose	Bt247	1:100	14	15	29	0.482759	2	additional
MYb115 PBADnrpA	arabinose	Bt247	1:100	12	13	25	0.48	2	additional
MYb115 PBADnrpA	no_arabinose	Bt247	1:100	28	3	31	0.903226	2	additional
MYb115 PBADnrpA	no_arabinose	Bt247	1:100	26	2	28	0.928571	2	additional
MYb115 PBADnrpA	no_arabinose	Bt247	1:100	44	8	52	0.846154	2	additional
MYb115 PBADnrpA	no_arabinose	Bt247	1:100	23	5	28	0.821429	2	additional
MYb115 PBADnrpA	arabinose	Bt407	1:50	30	0	30	1	2	additional
MYb115 PBADnrpA	arabinose	Bt407	1:50	27	0	27	1	2	additional
MYb115 PBADnrpA	arabinose	Bt407	1:50	40	1	41	0.97561	2	additional
MYb115 PBADnrpA	arabinose	Bt407	1:50	38	0	38	1	2	additional
MYb115 PBADnrpA	no_arabinose	Bt247	1:200	34	0	34	1	2	additional
MYb115 PBADnrpA	no_arabinose	Bt247	1:200	33	0	33	1	2	additional
MYb115 PBADnrpA	no_arabinose	Bt247	1:200	30	2	32	0.9375	2	additional
MYb115 PBADnrpA	no_arabinose	Bt247	1:200	28	0	28	1	2	additional
MYb115 PBADnrpA	no_arabinose	Bt247	1:50	12	15	27	0.444444	2	additional
MYb115 PBADnrpA	no_arabinose	Bt247	1:50	18	3	21	0.857143	2	additional
MYb115 PBADnrpA	no_arabinose	Bt247	1:50	13	22	35	0.371429	2	additional
MYb115 PBADnrpA	no_arabinose	Bt247	1:50	16	8	24	0.666667	2	additional
MYb115 PBADnrpA	arabinose	Bt247	1:50	9	19	28	0.321429	2	additional
MYb115 PBADnrpA	arabinose	Bt247	1:50	19	11	30	0.633333	2	additional
MYb115 PBADnrpA	arabinose	Bt247	1:50	11	20	31	0.354839	2	additional
MYb115 PBADnrpA	arabinose	Bt247	1:50	15	21	36	0.416667	2	additional
MYb115 PBADnrpA	arabinose	Bt247	1:200	38	0	38	1	3	additional
MYb115 PBADnrpA	arabinose	Bt247	1:200	35	1	36	0.972222	3	additional
MYb115 PBADnrpA	arabinose	Bt247	1:200	37	0	37	1	3	additional
MYb115 PBADnrpA	arabinose	Bt247	1:200	31	2	33	0.939394	3	additional
MYb115 PBADnrpA	arabinose	Bt247	1:200	31	1	32	0.96875	3	additional
MYb115 PBADnrpA	no_arabinose	Bt407	1:50	28	0	28	1	3	additional
MYb115 PBADnrpA	no_arabinose	Bt407	1:50	32	0	32	1	3	additional
MYb115 PBADnrpA	no_arabinose	Bt407	1:50	34	1	35	0.971429	3	additional
MYb115 PBADnrpA	no_arabinose	Bt407	1:50	30	0	30	1	3	additional
MYb115 PBADnrpA	no_arabinose	Bt407	1:50	31	0	31	1	3	additional
MYb115 PBADnrpA	no_arabinose	Bt247	1:50	24	9	33	0.727273	3	additional
MYb115 PBADnrpA	no_arabinose	Bt247	1:50	16	14	30	0.533333	3	additional
MYb115 PBADnrpA	no_arabinose	Bt247	1:50	27	12	39	0.692308	3	additional
MYb115 PBADnrpA	no_arabinose	Bt247	1:50	26	7	33	0.787879	3	additional
MYb115 PBADnrpA	no_arabinose	Bt247	1:50	20	10	30	0.666667	3	additional
MYb115 PBADnrpA	arabinose	Bt247	1:50	22	5	27	0.814815	3	additional
MYb115 PBADnrpA	arabinose	Bt247	1:50	23	5	28	0.821429	3	additional
MYb115 PBADnrpA	arabinose	Bt247	1:50	23	4	27	0.851852	3	additional
MYb115 PBADnrpA	arabinose	Bt247	1:50	23	8	31	0.741935	3	additional
MYb115 PBADnrpA	arabinose	Bt247	1:50	31	7	38	0.815789	3	additional
MYb115 PBADnrpA	no_arabinose	Bt247	1:100	38	0	38	1	3	additional
MYb115 PBADnrpA	no_arabinose	Bt247	1:100	29	2	31	0.935484	3	additional
MYb115 PBADnrpA	no_arabinose	Bt247	1:100	24	7	31	0.774194	3	additional
MYb115 PBADnrpA	no_arabinose	Bt247	1:100	23	3	26	0.884615	3	additional
MYb115 PBADnrpA	no_arabinose	Bt247	1:100	30	5	35	0.857143	3	additional
MYb115 PBADnrpA	arabinose	Bt247	1:100	30	0	30	1	3	additional
MYb115 PBADnrpA	arabinose	Bt247	1:100	30	2	32	0.9375	3	additional
MYb115 PBADnrpA	arabinose	Bt247	1:100	27	2	29	0.931034	3	additional
MYb115 PBADnrpA	arabinose	Bt247	1:100	26	3	29	0.896552	3	additional
MYb115 PBADnrpA	arabinose	Bt247	1:100	32	0	32	1	3	additional
MYb115 PBADnrpA	no_arabinose	Bt247	1:200	31	0	31	1	3	additional
MYb115 PBADnrpA	no_arabinose	Bt247	1:200	35	0	35	1	3	additional
MYb115 PBADnrpA	no_arabinose	Bt247	1:200	32	0	32	1	3	additional
MYb115 PBADnrpA	no_arabinose	Bt247	1:200	35	0	35	1	3	additional
MYb115 PBADnrpA	no_arabinose	Bt247	1:200	29	1	30	0.966667	3	additional
MYb115 PBADnrpA	arabinose	Bt407	1:50	29	0	29	1	3	additional
MYb115 PBADnrpA	arabinose	Bt407	1:50	30	0	30	1	3	additional
MYb115 PBADnrpA	arabinose	Bt407	1:50	32	0	32	1	3	additional
MYb115 PBADnrpA	arabinose	Bt407	1:50	29	0	29	1	3	additional
MYb115 PBADnrpA	arabinose	Bt407	1:50	29	0	29	1	3	additional

## Sheet: Figure 1E
Bacterium	Bt strain	Bt conc.	Alive	Dead	Total	Survival
MYb115 ΔsgaB	Bt247	1:100	23	6	29	0.793103
MYb115 ΔsgaB	Bt247	1:100	29	1	30	0.966667
MYb115 ΔsgaB	Bt247	1:100	23	7	30	0.766667
MYb115 ΔsgaB	Bt247	1:100	28	22	50	0.56
MYb115	Bt407	1:25	30	0	30	1
MYb115	Bt407	1:25	32	0	32	1
MYb115	Bt407	1:25	30	1	31	0.967742
MYb115	Bt407	1:25	29	0	29	1
MYb115 ΔsgaA	Bt407	1:25	31	0	31	1
MYb115 ΔsgaA	Bt407	1:25	30	0	30	1
MYb115 ΔsgaA	Bt407	1:25	29	0	29	1
MYb115 ΔsgaA	Bt407	1:25	30	0	30	1
OP50	Bt247	1:50	13	25	38	0.342105
OP50	Bt247	1:50	10	15	25	0.4
OP50	Bt247	1:50	6	26	32	0.1875
OP50	Bt247	1:50	9	18	27	0.333333
MYb115	Bt247	1:25	16	9	25	0.64
MYb115	Bt247	1:25	14	16	30	0.466667
MYb115	Bt247	1:25	12	21	33	0.363636
MYb115	Bt247	1:25	14	13	27	0.518519
OP50	Bt247	1:25	5	31	36	0.138889
OP50	Bt247	1:25	7	33	40	0.175
OP50	Bt247	1:25	5	27	32	0.15625
OP50	Bt247	1:25	9	30	39	0.230769
MYb115 ΔsgaA	Bt247	1:50	20	19	39	0.512821
MYb115 ΔsgaA	Bt247	1:50	15	18	33	0.454545
MYb115 ΔsgaA	Bt247	1:50	11	20	31	0.354839
MYb115 ΔsgaA	Bt247	1:50	11	22	33	0.333333
OP50	Bt407	1:25	30	0	30	1
OP50	Bt407	1:25	30	0	30	1
OP50	Bt407	1:25	43	0	43	1
OP50	Bt407	1:25	32	0	32	1
MYb115 ΔsgaA	Bt247	1:100	32	2	34	0.941176
MYb115 ΔsgaA	Bt247	1:100	33	1	34	0.970588
MYb115 ΔsgaA	Bt247	1:100	32	0	32	1
MYb115 ΔsgaA	Bt247	1:100	28	2	30	0.933333
MYb115	Bt247	1:50	30	11	41	0.731707
MYb115	Bt247	1:50	26	4	30	0.866667
MYb115	Bt247	1:50	34	5	39	0.871795
MYb115	Bt247	1:50	23	11	34	0.676471
MYb115 ΔsgaA	Bt247	1:25	11	18	29	0.37931
MYb115 ΔsgaA	Bt247	1:25	2	23	25	0.08
MYb115 ΔsgaA	Bt247	1:25	10	18	28	0.357143
MYb115 ΔsgaA	Bt247	1:25	6	21	27	0.222222
MYb115 ΔsgaB	Bt247	1:50	18	19	37	0.486486
MYb115 ΔsgaB	Bt247	1:50	14	25	39	0.358974
MYb115 ΔsgaB	Bt247	1:50	12	19	31	0.387097
MYb115 ΔsgaB	Bt247	1:50	9	22	31	0.290323
MYb115 ΔsgaB	Bt247	1:25	8	22	30	0.266667
MYb115 ΔsgaB	Bt247	1:25	4	25	29	0.137931
MYb115 ΔsgaB	Bt247	1:25	5	28	33	0.151515
MYb115 ΔsgaB	Bt247	1:25	2	27	29	0.0689655
MYb115 ΔsgaB	Bt407	1:25	33	0	33	1
MYb115 ΔsgaB	Bt407	1:25	31	1	32	0.96875
MYb115 ΔsgaB	Bt407	1:25	30	0	30	1
MYb115 ΔsgaB	Bt407	1:25	34	0	34	1
OP50	Bt247	1:100	26	5	31	0.83871
OP50	Bt247	1:100	24	5	29	0.827586
OP50	Bt247	1:100	27	4	31	0.870968
OP50	Bt247	1:100	32	0	32	1
MYb115	Bt247	1:100	24	0	24	1
MYb115	Bt247	1:100	32	2	34	0.941176
MYb115	Bt247	1:100	39	5	44	0.886364
MYb115	Bt247	1:100	36	1	37	0.972973

## Sheet: Figure 1F
Bacterium	Bt strain	Bt conc.	Alive	Dead	Total	Survival
MYb115 ΔsgaA/PvanCCsgaAB	Bt247	50	0	21	21	0
MYb115 ΔsgaA/PvanCCsgaAB	Bt247	50	2	24	26	0.0769231
MYb115 ΔsgaA/PvanCCsgaAB	Bt247	50	0	28	28	0
MYb115 ΔsgaA/PvanCCsgaAB +vanillic acid	Bt247	50	4	21	25	0.16
MYb115 ΔsgaA/PvanCCsgaAB +vanillic acid	Bt247	50	5	25	30	0.166667
MYb115 ΔsgaA/PvanCCsgaAB +vanillic acid	Bt247	50	4	21	25	0.16
MYb115 ΔsgaA/PvanCCsgaAB +vanillic acid	Bt247	100	21	7	28	0.75
MYb115 ΔsgaA/PvanCCsgaAB +vanillic acid	Bt247	100	18	5	23	0.782609
MYb115 ΔsgaA/PvanCCsgaAB +vanillic acid	Bt247	100	13	14	27	0.481481
MYb115 ΔsgaA/PvanCCsgaAB	Bt247	100	3	30	33	0.0909091
MYb115 ΔsgaA/PvanCCsgaAB	Bt247	100	1	26	27	0.037037
MYb115 ΔsgaA/PvanCCsgaAB	Bt247	100	2	26	28	0.0714286
MYb115 ΔsgaA/PvanCCsgaAB +vanillic acid	Bt247	200	28	0	28	1
MYb115 ΔsgaA/PvanCCsgaAB +vanillic acid	Bt247	200	27	1	28	0.964286
MYb115 ΔsgaA/PvanCCsgaAB +vanillic acid	Bt247	200	26	1	27	0.962963
MYb115 ΔsgaA/PvanCCsgaAB	Bt247	200	16	12	28	0.571429
MYb115 ΔsgaA/PvanCCsgaAB	Bt247	200	27	5	32	0.84375
MYb115 ΔsgaA/PvanCCsgaAB	Bt247	200	24	4	28	0.857143

## Sheet: Figure 1H
Survival Data to obtain AUC											AUC and peak intensity
Bacterium	Treatment	Bt strain	Bt conc.	Experiment	Alive	Dead	Total	Survival			Bacterium	Treatment	AUC	m/z	Peak intensity	Experiment
MYb115 ΔsgaA/PvanCCsgaAB #1	vanillic acid	Bt247	50	1	1	28	29	0.0344828			MYb115 ΔsgaA/PvanCCsgaAB #1	no	4.12561	compound 3 (442.4619)	72.0617	1
MYb115 ΔsgaA/PvanCCsgaAB #1	vanillic acid	Bt247	50	1	2	25	27	0.0740741			MYb115 ΔsgaA/PvanCCsgaAB #1	no	4.12561	compound 2 (386.3993)	109.004	1
MYb115 ΔsgaA/PvanCCsgaAB #1	vanillic acid	Bt247	50	1	2	25	27	0.0740741			MYb115 ΔsgaA/PvanCCsgaAB #1	no	4.12561	compound 1 (414.4306)	403.435	1
MYb115 ΔsgaA/PvanCCsgaAB #1	vanillic acid	Bt247	200	1	29	2	31	0.935484			MYb115 ΔsgaA/PvanCCsgaAB #1	no	4.12561	compound 5 (540.4024)	1.31979	1
MYb115 ΔsgaA/PvanCCsgaAB #1	vanillic acid	Bt247	200	1	26	2	28	0.928571			MYb115 ΔsgaA/PvanCCsgaAB #1	no	4.12561	compound 4 (568.4337)	10.49	1
MYb115 ΔsgaA/PvanCCsgaAB #1	vanillic acid	Bt247	200	1	26	1	27	0.962963			MYb115 ΔsgaA/PvanCCsgaAB #1	no	4.12561	compound 6 (596.4649)	0.937103	1
MYb115 ΔsgaA/PvanCCsgaAB #2	no	Bt247	50	1	0	21	21	0			MYb115 ΔsgaA/PvanCCsgaAB #1	vanillic acid	3.86509	compound 3 (442.4619)	199.04	1
MYb115 ΔsgaA/PvanCCsgaAB #2	no	Bt247	50	1	2	24	26	0.0769231			MYb115 ΔsgaA/PvanCCsgaAB #1	vanillic acid	3.86509	compound 2 (386.3993)	312.234	1
MYb115 ΔsgaA/PvanCCsgaAB #2	no	Bt247	50	1	0	28	28	0			MYb115 ΔsgaA/PvanCCsgaAB #1	vanillic acid	3.86509	compound 1 (414.4306)	1172.33	1
MYb115 ΔsgaA/PvanCCsgaAB #2	vanillic acid	Bt247	50	1	4	21	25	0.16			MYb115 ΔsgaA/PvanCCsgaAB #1	vanillic acid	3.86509	compound 5 (540.4024)	0	1
MYb115 ΔsgaA/PvanCCsgaAB #2	vanillic acid	Bt247	50	1	5	25	30	0.166667			MYb115 ΔsgaA/PvanCCsgaAB #1	vanillic acid	3.86509	compound 4 (568.4337)	6.64778	1
MYb115 ΔsgaA/PvanCCsgaAB #2	vanillic acid	Bt247	50	1	4	21	25	0.16			MYb115 ΔsgaA/PvanCCsgaAB #1	vanillic acid	3.86509	compound 6 (596.4649)	1.17395	1
MYb115 ΔsgaA/PvanCCsgaAB #1	no	Bt247	50	1	6	19	25	0.24			MYb115 ΔsgaA/PvanCCsgaAB #2	no	2.54862	compound 3 (442.4619)	29.6416	1
MYb115 ΔsgaA/PvanCCsgaAB #1	no	Bt247	50	1	9	15	24	0.375			MYb115 ΔsgaA/PvanCCsgaAB #2	no	2.54862	compound 2 (386.3993)	17.0856	1
MYb115 ΔsgaA/PvanCCsgaAB #1	no	Bt247	50	1	11	18	29	0.37931			MYb115 ΔsgaA/PvanCCsgaAB #2	no	2.54862	compound 1 (414.4306)	99.7056	1
MYb115 ΔsgaA/PvanCCsgaAB #1	no	Bt247	100	1	14	17	31	0.451613			MYb115 ΔsgaA/PvanCCsgaAB #2	no	2.54862	compound 5 (540.4024)	1.22952	1
MYb115 ΔsgaA/PvanCCsgaAB #1	no	Bt247	100	1	11	19	30	0.366667			MYb115 ΔsgaA/PvanCCsgaAB #2	no	2.54862	compound 4 (568.4337)	18.1276	1
MYb115 ΔsgaA/PvanCCsgaAB #1	no	Bt247	100	1	7	23	30	0.233333			MYb115 ΔsgaA/PvanCCsgaAB #2	no	2.54862	compound 6 (596.4649)	1.46112	1
MYb115 ΔsgaA/PvanCCsgaAB #1	no	Bt247	200	1	18	11	29	0.62069			MYb115 ΔsgaA/PvanCCsgaAB #2	vanillic acid	5.42801	compound 3 (442.4619)	176.331	1
MYb115 ΔsgaA/PvanCCsgaAB #1	no	Bt247	200	1	17	11	28	0.607143			MYb115 ΔsgaA/PvanCCsgaAB #2	vanillic acid	5.42801	compound 2 (386.3993)	318.074	1
MYb115 ΔsgaA/PvanCCsgaAB #1	no	Bt247	200	1	23	4	27	0.851852			MYb115 ΔsgaA/PvanCCsgaAB #2	vanillic acid	5.42801	compound 1 (414.4306)	970.987	1
MYb115 ΔsgaA/PvanCCsgaAB #1	vanillic acid	Bt247	100	1	7	22	29	0.241379			MYb115 ΔsgaA/PvanCCsgaAB #2	vanillic acid	5.42801	compound 5 (540.4024)	1.49344	1
MYb115 ΔsgaA/PvanCCsgaAB #1	vanillic acid	Bt247	100	1	7	19	26	0.269231			MYb115 ΔsgaA/PvanCCsgaAB #2	vanillic acid	5.42801	compound 4 (568.4337)	25.6822	1
MYb115 ΔsgaA/PvanCCsgaAB #1	vanillic acid	Bt247	100	1	10	19	29	0.344828			MYb115 ΔsgaA/PvanCCsgaAB #2	vanillic acid	5.42801	compound 6 (596.4649)	3.21827	1
MYb115 ΔsgaA/PvanCCsgaAB #2	no	Bt247	100	1	3	30	33	0.0909091			MYb115 ΔsgaA/PvanCCsgaAB #1	no	4.27548	compound 3 (442.4619)	34.5747	2
MYb115 ΔsgaA/PvanCCsgaAB #2	no	Bt247	100	1	1	26	27	0.037037			MYb115 ΔsgaA/PvanCCsgaAB #1	no	4.27548	compound 2 (386.3993)	94.5991	2
MYb115 ΔsgaA/PvanCCsgaAB #2	no	Bt247	100	1	2	26	28	0.0714286			MYb115 ΔsgaA/PvanCCsgaAB #1	no	4.27548	compound 1 (414.4306)	304.656	2
MYb115 ΔsgaA/PvanCCsgaAB #2	no	Bt247	200	1	16	12	28	0.571429			MYb115 ΔsgaA/PvanCCsgaAB #1	no	4.27548	compound 5 (540.4024)	1.48602	2
MYb115 ΔsgaA/PvanCCsgaAB #2	no	Bt247	200	1	27	5	32	0.84375			MYb115 ΔsgaA/PvanCCsgaAB #1	no	4.27548	compound 4 (568.4337)	11.4549	2
MYb115 ΔsgaA/PvanCCsgaAB #2	no	Bt247	200	1	24	4	28	0.857143			MYb115 ΔsgaA/PvanCCsgaAB #1	no	4.27548	compound 6 (596.4649)	1.31529	2
MYb115 ΔsgaA/PvanCCsgaAB #2	vanillic acid	Bt247	100	1	21	7	28	0.75			MYb115 ΔsgaA/PvanCCsgaAB #1	vanillic acid	3.4267	compound 3 (442.4619)	221.749	2
MYb115 ΔsgaA/PvanCCsgaAB #2	vanillic acid	Bt247	100	1	18	5	23	0.782609			MYb115 ΔsgaA/PvanCCsgaAB #1	vanillic acid	3.4267	compound 2 (386.3993)	393.63	2
MYb115 ΔsgaA/PvanCCsgaAB #2	vanillic acid	Bt247	100	1	13	14	27	0.481481			MYb115 ΔsgaA/PvanCCsgaAB #1	vanillic acid	3.4267	compound 1 (414.4306)	1355.03	2
MYb115 ΔsgaA/PvanCCsgaAB #2	vanillic acid	Bt247	200	1	28	0	28	1			MYb115 ΔsgaA/PvanCCsgaAB #1	vanillic acid	3.4267	compound 5 (540.4024)	0.587591	2
MYb115 ΔsgaA/PvanCCsgaAB #2	vanillic acid	Bt247	200	1	27	1	28	0.964286			MYb115 ΔsgaA/PvanCCsgaAB #1	vanillic acid	3.4267	compound 4 (568.4337)	22.5942	2
MYb115 ΔsgaA/PvanCCsgaAB #2	vanillic acid	Bt247	200	1	26	1	27	0.962963			MYb115 ΔsgaA/PvanCCsgaAB #1	vanillic acid	3.4267	compound 6 (596.4649)	2.35064	2
MYb115 ΔsgaA/PvanCCsgaAB #1	no	Bt247	100	2	13	17	30	0.433333			MYb115 ΔsgaA/PvanCCsgaAB #2	no	1.76198	compound 3 (442.4619)	18.6277	2
MYb115 ΔsgaA/PvanCCsgaAB #1	no	Bt247	100	2	13	17	30	0.433333			MYb115 ΔsgaA/PvanCCsgaAB #2	no	1.76198	compound 2 (386.3993)	9.42288	2
MYb115 ΔsgaA/PvanCCsgaAB #1	no	Bt247	100	2	12	23	35	0.342857			MYb115 ΔsgaA/PvanCCsgaAB #2	no	1.76198	compound 1 (414.4306)	63.7447	2
MYb115 ΔsgaA/PvanCCsgaAB #1	vanillic acid	Bt247	50	2	1	31	32	0.03125			MYb115 ΔsgaA/PvanCCsgaAB #2	no	1.76198	compound 5 (540.4024)	0.477191	2
MYb115 ΔsgaA/PvanCCsgaAB #1	vanillic acid	Bt247	50	2	0	28	28	0			MYb115 ΔsgaA/PvanCCsgaAB #2	no	1.76198	compound 4 (568.4337)	7.1716	2
MYb115 ΔsgaA/PvanCCsgaAB #1	vanillic acid	Bt247	50	2	1	26	27	0.037037			MYb115 ΔsgaA/PvanCCsgaAB #2	no	1.76198	compound 6 (596.4649)	2.19721	2
MYb115 ΔsgaA/PvanCCsgaAB #1	vanillic acid	Bt247	200	2	27	1	28	0.964286			MYb115 ΔsgaA/PvanCCsgaAB #2	vanillic acid	4.0212	compound 3 (442.4619)	120.006	2
MYb115 ΔsgaA/PvanCCsgaAB #1	vanillic acid	Bt247	200	2	27	2	29	0.931034			MYb115 ΔsgaA/PvanCCsgaAB #2	vanillic acid	4.0212	compound 2 (386.3993)	202.472	2
MYb115 ΔsgaA/PvanCCsgaAB #1	vanillic acid	Bt247	200	2	27	0	27	1			MYb115 ΔsgaA/PvanCCsgaAB #2	vanillic acid	4.0212	compound 1 (414.4306)	673.08	2
MYb115 ΔsgaA/PvanCCsgaAB #2	no	Bt247	200	2	17	7	24	0.708333			MYb115 ΔsgaA/PvanCCsgaAB #2	vanillic acid	4.0212	compound 5 (540.4024)	0.78377	2
MYb115 ΔsgaA/PvanCCsgaAB #2	no	Bt247	200	2	6	20	26	0.230769			MYb115 ΔsgaA/PvanCCsgaAB #2	vanillic acid	4.0212	compound 4 (568.4337)	11.3675	2
MYb115 ΔsgaA/PvanCCsgaAB #2	no	Bt247	200	2	16	13	29	0.551724			MYb115 ΔsgaA/PvanCCsgaAB #2	vanillic acid	4.0212	compound 6 (596.4649)	0.391178	2
MYb115 ΔsgaA/PvanCCsgaAB #2	vanillic acid	Bt247	100	2	13	15	28	0.464286			MYb115 ΔsgaA/PvanCCsgaAB #1	no	4.90886	compound 3 (442.4619)	102.601	3
MYb115 ΔsgaA/PvanCCsgaAB #2	vanillic acid	Bt247	100	2	6	37	43	0.139535			MYb115 ΔsgaA/PvanCCsgaAB #1	no	4.90886	compound 2 (386.3993)	414.862	3
MYb115 ΔsgaA/PvanCCsgaAB #2	vanillic acid	Bt247	100	2	7	18	25	0.28			MYb115 ΔsgaA/PvanCCsgaAB #1	no	4.90886	compound 1 (414.4306)	854.086	3
MYb115 ΔsgaA/PvanCCsgaAB #1	no	Bt247	50	2	4	26	30	0.133333			MYb115 ΔsgaA/PvanCCsgaAB #1	no	4.90886	compound 5 (540.4024)	4.51771	3
MYb115 ΔsgaA/PvanCCsgaAB #1	no	Bt247	50	2	1	30	31	0.0322581			MYb115 ΔsgaA/PvanCCsgaAB #1	no	4.90886	compound 4 (568.4337)	24.8941	3
MYb115 ΔsgaA/PvanCCsgaAB #1	no	Bt247	50	2	1	25	26	0.0384615			MYb115 ΔsgaA/PvanCCsgaAB #1	no	4.90886	compound 6 (596.4649)	1.56713	3
MYb115 ΔsgaA/PvanCCsgaAB #1	no	Bt247	200	2	28	2	30	0.933333			MYb115 ΔsgaA/PvanCCsgaAB #1	vanillic acid	6.44126	compound 3 (442.4619)	261.367	3
MYb115 ΔsgaA/PvanCCsgaAB #1	no	Bt247	200	2	26	2	28	0.928571			MYb115 ΔsgaA/PvanCCsgaAB #1	vanillic acid	6.44126	compound 2 (386.3993)	391.126	3
MYb115 ΔsgaA/PvanCCsgaAB #1	no	Bt247	200	2	28	0	28	1			MYb115 ΔsgaA/PvanCCsgaAB #1	vanillic acid	6.44126	compound 1 (414.4306)	1402.68	3
MYb115 ΔsgaA/PvanCCsgaAB #1	vanillic acid	Bt247	100	2	4	28	32	0.125			MYb115 ΔsgaA/PvanCCsgaAB #1	vanillic acid	6.44126	compound 5 (540.4024)	0.816077	3
MYb115 ΔsgaA/PvanCCsgaAB #1	vanillic acid	Bt247	100	2	2	26	28	0.0714286			MYb115 ΔsgaA/PvanCCsgaAB #1	vanillic acid	6.44126	compound 4 (568.4337)	32.8729	3
MYb115 ΔsgaA/PvanCCsgaAB #1	vanillic acid	Bt247	100	2	8	22	30	0.266667			MYb115 ΔsgaA/PvanCCsgaAB #1	vanillic acid	6.44126	compound 6 (596.4649)	2.75276	3
MYb115 ΔsgaA/PvanCCsgaAB #2	no	Bt247	50	2	1	30	31	0.0322581			MYb115 ΔsgaA/PvanCCsgaAB #2	no	6.09489	compound 3 (442.4619)	535.654	3
MYb115 ΔsgaA/PvanCCsgaAB #2	no	Bt247	50	2	0	27	27	0			MYb115 ΔsgaA/PvanCCsgaAB #2	no	6.09489	compound 2 (386.3993)	431.51	3
MYb115 ΔsgaA/PvanCCsgaAB #2	no	Bt247	50	2	1	26	27	0.037037			MYb115 ΔsgaA/PvanCCsgaAB #2	no	6.09489	compound 1 (414.4306)	2116.74	3
MYb115 ΔsgaA/PvanCCsgaAB #2	no	Bt247	100	2	3	20	23	0.130435			MYb115 ΔsgaA/PvanCCsgaAB #2	no	6.09489	compound 5 (540.4024)	1.289	3
MYb115 ΔsgaA/PvanCCsgaAB #2	no	Bt247	100	2	0	25	25	0			MYb115 ΔsgaA/PvanCCsgaAB #2	no	6.09489	compound 4 (568.4337)	49.8962	3
MYb115 ΔsgaA/PvanCCsgaAB #2	no	Bt247	100	2	2	26	28	0.0714286			MYb115 ΔsgaA/PvanCCsgaAB #2	no	6.09489	compound 6 (596.4649)	8.52398	3
MYb115 ΔsgaA/PvanCCsgaAB #2	vanillic acid	Bt247	50	2	2	25	27	0.0740741			MYb115 ΔsgaA/PvanCCsgaAB #2	vanillic acid	5.96556	compound 3 (442.4619)	392.368	3
MYb115 ΔsgaA/PvanCCsgaAB #2	vanillic acid	Bt247	50	2	4	27	31	0.129032			MYb115 ΔsgaA/PvanCCsgaAB #2	vanillic acid	5.96556	compound 2 (386.3993)	349.228	3
MYb115 ΔsgaA/PvanCCsgaAB #2	vanillic acid	Bt247	50	2	5	24	29	0.172414			MYb115 ΔsgaA/PvanCCsgaAB #2	vanillic acid	5.96556	compound 1 (414.4306)	1659.17	3
MYb115 ΔsgaA/PvanCCsgaAB #2	vanillic acid	Bt247	200	2	30	1	31	0.967742			MYb115 ΔsgaA/PvanCCsgaAB #2	vanillic acid	5.96556	compound 5 (540.4024)	0.278166	3
MYb115 ΔsgaA/PvanCCsgaAB #2	vanillic acid	Bt247	200	2	27	7	34	0.794118			MYb115 ΔsgaA/PvanCCsgaAB #2	vanillic acid	5.96556	compound 4 (568.4337)	21.354	3
MYb115 ΔsgaA/PvanCCsgaAB #2	vanillic acid	Bt247	200	2	32	0	32	1			MYb115 ΔsgaA/PvanCCsgaAB #2	vanillic acid	5.96556	compound 6 (596.4649)	1.28765	3
MYb115 ΔsgaA/PvanCCsgaAB #1	no	Bt247	100	3	12	14	26	0.461538			MYb115 PBADsga	no	2.73417	compound 3 (442.4619)	0	4
MYb115 ΔsgaA/PvanCCsgaAB #1	no	Bt247	100	3	16	13	29	0.551724			MYb115 PBADsga	no	2.73417	compound 2 (386.3993)	0.248903	4
MYb115 ΔsgaA/PvanCCsgaAB #1	no	Bt247	100	3	18	13	31	0.580645			MYb115 PBADsga	no	2.73417	compound 1 (414.4306)	0	4
MYb115 ΔsgaA/PvanCCsgaAB #1	no	Bt247	200	3	24	4	28	0.857143			MYb115 PBADsga	no	2.73417	compound 5 (540.4024)	0	4
MYb115 ΔsgaA/PvanCCsgaAB #1	no	Bt247	200	3	27	3	30	0.9			MYb115 PBADsga	no	2.73417	compound 4 (568.4337)	0	4
MYb115 ΔsgaA/PvanCCsgaAB #1	no	Bt247	200	3	21	8	29	0.724138			MYb115 PBADsga	no	2.73417	compound 6 (596.4649)	0	4
MYb115 ΔsgaA/PvanCCsgaAB #1	no	Bt247	50	3	8	23	31	0.258065			MYb115 PBADsga	arabinose	4.16489	compound 3 (442.4619)	104.048	4
MYb115 ΔsgaA/PvanCCsgaAB #1	no	Bt247	50	3	13	18	31	0.419355			MYb115 PBADsga	arabinose	4.16489	compound 2 (386.3993)	0.900852	4
MYb115 ΔsgaA/PvanCCsgaAB #1	no	Bt247	50	3	5	27	32	0.15625			MYb115 PBADsga	arabinose	4.16489	compound 1 (414.4306)	37.1441	4
MYb115 ΔsgaA/PvanCCsgaAB #1	vanillic acid	Bt247	200	3	28	2	30	0.933333			MYb115 PBADsga	arabinose	4.16489	compound 5 (540.4024)	0.206721	4
MYb115 ΔsgaA/PvanCCsgaAB #1	vanillic acid	Bt247	200	3	30	1	31	0.967742			MYb115 PBADsga	arabinose	4.16489	compound 4 (568.4337)	4.51689	4
MYb115 ΔsgaA/PvanCCsgaAB #1	vanillic acid	Bt247	200	3	25	4	29	0.862069			MYb115 PBADsga	arabinose	4.16489	compound 6 (596.4649)	12.8589	4
MYb115 ΔsgaA/PvanCCsgaAB #1	vanillic acid	Bt247	50	3	15	14	29	0.517241
MYb115 ΔsgaA/PvanCCsgaAB #1	vanillic acid	Bt247	50	3	17	10	27	0.62963
MYb115 ΔsgaA/PvanCCsgaAB #1	vanillic acid	Bt247	50	3	17	10	27	0.62963
MYb115 ΔsgaA/PvanCCsgaAB #1	vanillic acid	Bt247	100	3	17	9	26	0.653846
MYb115 ΔsgaA/PvanCCsgaAB #1	vanillic acid	Bt247	100	3	16	11	27	0.592593
MYb115 ΔsgaA/PvanCCsgaAB #1	vanillic acid	Bt247	100	3	19	10	29	0.655172
MYb115 ΔsgaA/PvanCCsgaAB #2	no	Bt247	50	3	15	23	38	0.394737
MYb115 ΔsgaA/PvanCCsgaAB #2	no	Bt247	50	3	15	15	30	0.5
MYb115 ΔsgaA/PvanCCsgaAB #2	no	Bt247	50	3	21	7	28	0.75
MYb115 ΔsgaA/PvanCCsgaAB #2	no	Bt247	200	3	29	1	30	0.966667
MYb115 ΔsgaA/PvanCCsgaAB #2	no	Bt247	200	3	23	5	28	0.821429
MYb115 ΔsgaA/PvanCCsgaAB #2	no	Bt247	200	3	21	6	27	0.777778
MYb115 ΔsgaA/PvanCCsgaAB #2	no	Bt247	100	3	20	6	26	0.769231
MYb115 ΔsgaA/PvanCCsgaAB #2	no	Bt247	100	3	17	13	30	0.566667
MYb115 ΔsgaA/PvanCCsgaAB #2	no	Bt247	100	3	17	14	31	0.548387
MYb115 ΔsgaA/PvanCCsgaAB #2	vanillic acid	Bt247	200	3	32	0	32	1
MYb115 ΔsgaA/PvanCCsgaAB #2	vanillic acid	Bt247	200	3	29	1	30	0.966667
MYb115 ΔsgaA/PvanCCsgaAB #2	vanillic acid	Bt247	200	3	29	1	30	0.966667
MYb115 ΔsgaA/PvanCCsgaAB #2	vanillic acid	Bt247	100	3	28	5	33	0.848485
MYb115 ΔsgaA/PvanCCsgaAB #2	vanillic acid	Bt247	100	3	12	15	27	0.444444
MYb115 ΔsgaA/PvanCCsgaAB #2	vanillic acid	Bt247	100	3	10	7	17	0.588235
MYb115 ΔsgaA/PvanCCsgaAB #2	vanillic acid	Bt247	50	3	8	19	27	0.296296
MYb115 ΔsgaA/PvanCCsgaAB #2	vanillic acid	Bt247	50	3	9	19	28	0.321429
MYb115 ΔsgaA/PvanCCsgaAB #2	vanillic acid	Bt247	50	3	16	14	30	0.533333
MYb115 PBADsga	no	Bt247	100	4	13	26	39	0.333333
MYb115 PBADsga	no	Bt247	100	4	11	16	27	0.407407
MYb115 PBADsga	no	Bt247	100	4	7	27	34	0.205882
MYb115 PBADsga	no	Bt247	200	4	18	10	28	0.642857
MYb115 PBADsga	no	Bt247	200	4	17	18	35	0.485714
MYb115 PBADsga	no	Bt247	200	4	5	21	26	0.192308
MYb115 PBADsga	no	Bt247	50	4	3	27	30	0.1
MYb115 PBADsga	no	Bt247	50	4	5	25	30	0.166667
MYb115 PBADsga	no	Bt247	50	4	5	20	25	0.2
MYb115 PBADsga	arabinose	Bt247	100	4	9	19	28	0.321429
MYb115 PBADsga	arabinose	Bt247	100	4	16	18	34	0.470588
MYb115 PBADsga	arabinose	Bt247	100	4	15	20	35	0.428571
MYb115 PBADsga	arabinose	Bt247	50	4	8	24	32	0.25
MYb115 PBADsga	arabinose	Bt247	50	4	6	29	35	0.171429
MYb115 PBADsga	arabinose	Bt247	50	4	4	38	42	0.0952381
MYb115 PBADsga	arabinose	Bt247	200	4	22	4	26	0.846154
MYb115 PBADsga	arabinose	Bt247	200	4	22	5	27	0.814815
MYb115 PBADsga	arabinose	Bt247	200	4	23	7	30	0.766667

## Sheet: Figure1A,B,E,F_stats
Figure 1	Graph	run	comparison	p-value	asterisk	test	correction
A	displayed	1	MYb115 PBADsga vs MYb115 PBADsga + arabinose	5.55e-15	***	GLM, Tukey's HSD test	Bonferroni
	displayed	1	OP50 vs OP50 + arabinose	0.137		GLM, Tukey's HSD test	Bonferroni
	additional	2	MYb115 PBADsga vs MYb115 PBADsga + arabinose	0.000492	***	GLM, Tukey's HSD test	Bonferroni
	additional	2	OP50 vs OP50 + arabinose	1		GLM, Tukey's HSD test	Bonferroni
	additional	3	MYb115 PBADsga vs MYb115 PBADsga + arabinose	3.68e-05	***	GLM, Tukey's HSD test	Bonferroni
	additional	3	OP50 vs OP50 + arabinose	0.18		GLM, Tukey's HSD test	Bonferroni
B	displayed	1	MYb115 PBADnrpA vs MYb115 PBADnrpA + arabinose	0.76		GLM, Tukey's HSD test	Bonferroni
	additional	2	MYb115 PBADnrpA vs MYb115 PBADnrpA + arabinose	1.98e-05	***	GLM, Tukey's HSD test	Bonferroni
	additional	3	MYb115 PBADnrpA vs MYb115 PBADnrpA + arabinose	0.00593	**	GLM, Tukey's HSD test	Bonferroni
E	displayed	1	OP50 vs MYb115	2e-16	***	GLM, Tukey's HSD test	Bonferroni
	displayed	1	MYb115 vs MYb115 ΔsgaA	1.17e-09	***	GLM, Tukey's HSD test	Bonferroni
	displayed	1	MYb115 vs MYb115 ΔsgaB	2e-16	***	GLM, Tukey's HSD test	Bonferroni
F	displayed	1	MYb115 ΔsgaA/PvanCCsgaAB vs MYb115 ΔsgaA/PvanCCsgaAB + vanillic acid	3.53e-11	***	GLM, Tukey's HSD test	Bonferroni
