# Supplementary material for: Polyketide synthase-derived sphingolipids mediate microbiota protection against a bacterial pathogen in C. elegans
Source: Nat Commun. 2025 Jun 3;16:5151. doi: 10.1038/s41467-025-60234-1 (PMC12134224; doi:10.1038/s41467-025-60234-1)
Supplement: Supplementary file 5 — Supplementary Dataset 3 [file 41467_2025_60234_MOESM5_ESM.xlsx]

## Sheet: Figure S2
Bacterium	Treatment	Compound	area	ratio
MYb115 PBADsga	arabinose	1	3.17388e+06	16.4082
MYb115 PBADsga	glucose	1	77429.1	24.6221
MYb115	arabinose	1	82437.7	33.9676
MYb115	glucose	1	90866.3	20.0084
MYb115 PBADsga	arabinose	2	1.10904e+06	19.0409
MYb115 PBADsga	glucose	2	87988.5	21.7705
MYb115	arabinose	2	41219.5	19.3707
MYb115	glucose	2	50819.9	9.76763
MYb115 PBADsga	arabinose	3	318428	12.622
MYb115 PBADsga	glucose	3	39876.6	22.4597
MYb115	arabinose	3	32127.1	8.91528
MYb115	glucose	3	36659.5	18.5833
MYb115 PBADsga	arabinose	4	8.22872e+06	29.0057
MYb115 PBADsga	glucose	4	18944.9	3.21534
MYb115	arabinose	4	1.38586e+06	11.5018
MYb115	glucose	4	1.46999e+06	9.71487
MYb115 PBADsga	arabinose	5	2.96555e+06	37.4194
MYb115 PBADsga	glucose	5	17651	3.53965
MYb115	arabinose	5	1.13869e+06	8.84506
MYb115	glucose	5	1.18861e+06	7.24057
MYb115 PBADsga	arabinose	6	2.06379e+06	26.017
MYb115 PBADsga	glucose	6	95919.8	20.2981
MYb115	arabinose	6	99888.1	19.7952
MYb115	glucose	6	94071.2	29.2354

## Sheet: MYb115 derived sphingolipids
#	sum formula	RT [min]	m/ztheo	m/zexp	Dppm
1	C26H55NO2	11.04	414.431	414.431	1.21
2	C24H51NO2	9.01	386.399	386.4	1.81
3	C28H59NO2	12.89	442.462	442.463	1.85
4	C29H62NO7P	8.45	568.437	568.434	0.93
5	C27H58NO7P	6.73	540.402	540.403	1.07
6	C31H66NO7P	10.23	596.465	596.466	1.12
