# Supplementary material for: Polyketide synthase-derived sphingolipids mediate microbiota protection against a bacterial pathogen in C. elegans
Source: Nat Commun. 2025 Jun 3;16:5151. doi: 10.1038/s41467-025-60234-1 (PMC12134224; doi:10.1038/s41467-025-60234-1)
Supplement: Supplementary file 7 — Supplementary Dataset 5 [file 41467_2025_60234_MOESM7_ESM.xlsx]

## Sheet: Figure S13A
bac	worm	CFU_worm	CFU_sup	dl	factor	rep
MYb115	26	44	2	10	6	1
MYb115	26	2	2	100	6	1
MYb115	32	88	2	10	6	1
MYb115	32	8	2	100	6	1
MYb115	38	90	0	10	6	1
MYb115	38	3	0	100	6	1
MYb115	28	42	2	10	6	1
MYb115	28	8	2	100	6	1
MYb115 ΔsgaA	37	67	1	10	6	1
MYb115 ΔsgaA	37	6	1	100	6	1
MYb115 ΔsgaA	21	19	1	10	6	1
MYb115 ΔsgaA	21	2	1	100	6	1
MYb115 ΔsgaA	21	11	0	10	6	1
MYb115 ΔsgaA	21	2	0	100	6	1
MYb115 ΔsgaA	20	8	1	10	6	1
MYb115 ΔsgaA	20	3	1	100	6	1
MYb115	27	99	2	10	6	2
MYb115	27	16	2	100	6	2
MYb115	21	12	2	10	6	2
MYb115	21	0	2	100	6	2
MYb115	21	50	0	10	6	2
MYb115	21	9	0	100	6	2
MYb115	39	43	0	10	6	2
MYb115	39	6	0	100	6	2
MYb115 ΔsgaA	27	9	0	10	6	2
MYb115 ΔsgaA	27	0	0	100	6	2
MYb115 ΔsgaA	23	8	0	10	6	2
MYb115 ΔsgaA	23	0	0	100	6	2
MYb115 ΔsgaA	22	13	2	10	6	2
MYb115 ΔsgaA	22	1	2	100	6	2
MYb115 ΔsgaA	21	3	1	10	6	2
MYb115 ΔsgaA	21	0	1	100	6	2
MYb115	33	33	2	10	6	3
MYb115	33	7	0	100	6	3
MYb115	26	52	0	10	6	3
MYb115	26	3	0	100	6	3
MYb115	24	14	0	10	6	3
MYb115	24	1	0	100	6	3
MYb115	21	12	0	10	6	3
MYb115	21	0	0	100	6	3
MYb115 ΔsgaA	33	56	0	10	6	3
MYb115 ΔsgaA	33	2	0	100	6	3
MYb115 ΔsgaA	31	92	2	10	6	3
MYb115 ΔsgaA	31	5	2	100	6	3
MYb115 ΔsgaA	32	49	2	10	6	3
MYb115 ΔsgaA	32	21	2	100	6	3
MYb115 ΔsgaA	23	17	0	10	6	3
MYb115 ΔsgaA	23	0	0	100	6	3
MYb115	28	16	0	10	6	4
MYb115	28	1	0	100	6	4
MYb115	38	14	1	10	6	4
MYb115	38	3	1	100	6	4
MYb115	22	50	2	10	6	4
MYb115	22	1	2	100	6	4
MYb115	23	99	0	10	6	4
MYb115	23	4	0	100	6	4
MYb115 ΔsgaA	36	51	3	10	6	4
MYb115 ΔsgaA	36	3	3	100	6	4
MYb115 ΔsgaA	42	70	0	10	6	4
MYb115 ΔsgaA	42	4	0	100	6	4
MYb115 ΔsgaA	45	47	0	10	6	4
MYb115 ΔsgaA	45	1	0	100	6	4
MYb115 ΔsgaA	42	130	0	10	6	4
MYb115 ΔsgaA	42	6	0	100	6	4

## Sheet: Figure S13B
rep	bac	pumps	stage
1	MYb115	0	L4
2	MYb115	85	L4
3	MYb115	0	L4
4	MYb115	82	L4
5	MYb115	90	L4
6	MYb115	88	L4
7	MYb115	7	L4
8	MYb115	91	L4
9	MYb115	82	L4
10	MYb115	79	L4
11	MYb115	88	L4
12	MYb115	81	L4
13	MYb115	90	L4
14	MYb115	87	L4
15	MYb115	3	L4
16	MYb115	92	L4
17	MYb115	93	L4
18	MYb115	0	L4
19	MYb115	0	L4
20	MYb115	80	L4
1	MYb115 ΔsgaA	80	L4
2	MYb115 ΔsgaA	90	L4
3	MYb115 ΔsgaA	6	L4
4	MYb115 ΔsgaA	91	L4
5	MYb115 ΔsgaA	0	L4
6	MYb115 ΔsgaA	85	L4
7	MYb115 ΔsgaA	93	L4
8	MYb115 ΔsgaA	0	L4
9	MYb115 ΔsgaA	89	L4
10	MYb115 ΔsgaA	88	L4
11	MYb115 ΔsgaA	85	L4
12	MYb115 ΔsgaA	0	L4
13	MYb115 ΔsgaA	89	L4
14	MYb115 ΔsgaA	7	L4
15	MYb115 ΔsgaA	92	L4
16	MYb115 ΔsgaA	90	L4
17	MYb115 ΔsgaA	0	L4
18	MYb115 ΔsgaA	0	L4
19	MYb115 ΔsgaA	0	L4
20	MYb115 ΔsgaA	89	L4
1	MYb115	45	Adult + infected
2	MYb115	0	Adult + infected
3	MYb115	32	Adult + infected
4	MYb115	1	Adult + infected
5	MYb115	6	Adult + infected
6	MYb115	57	Adult + infected
7	MYb115	70	Adult + infected
8	MYb115	47	Adult + infected
9	MYb115	3	Adult + infected
10	MYb115	82	Adult + infected
11	MYb115	78	Adult + infected
12	MYb115	24	Adult + infected
13	MYb115	36	Adult + infected
14	MYb115	65	Adult + infected
15	MYb115	66	Adult + infected
16	MYb115	37	Adult + infected
17	MYb115	4	Adult + infected
18	MYb115	10	Adult + infected
19	MYb115	35	Adult + infected
20	MYb115	58	Adult + infected
1	MYb115 ΔsgaA	13	Adult + infected
2	MYb115 ΔsgaA	5	Adult + infected
3	MYb115 ΔsgaA	3	Adult + infected
4	MYb115 ΔsgaA	70	Adult + infected
5	MYb115 ΔsgaA	63	Adult + infected
6	MYb115 ΔsgaA	68	Adult + infected
7	MYb115 ΔsgaA	0	Adult + infected
8	MYb115 ΔsgaA	1	Adult + infected
9	MYb115 ΔsgaA	72	Adult + infected
10	MYb115 ΔsgaA	72	Adult + infected
11	MYb115 ΔsgaA	0	Adult + infected
12	MYb115 ΔsgaA	76	Adult + infected
13	MYb115 ΔsgaA	45	Adult + infected
14	MYb115 ΔsgaA	39	Adult + infected
15	MYb115 ΔsgaA	9	Adult + infected
1	MYb115	81	Adult
2	MYb115	90	Adult
3	MYb115	89	Adult
4	MYb115	92	Adult
5	MYb115	94	Adult
6	MYb115	81	Adult
7	MYb115	93	Adult
8	MYb115	90	Adult
9	MYb115	94	Adult
10	MYb115	99	Adult
11	MYb115	84	Adult
12	MYb115	97	Adult
13	MYb115	92	Adult
14	MYb115	95	Adult
15	MYb115	86	Adult
16	MYb115	95	Adult
17	MYb115	96	Adult
18	MYb115	98	Adult
19	MYb115	93	Adult
20	MYb115	96	Adult
1	MYb115 ΔsgaA	92	Adult
2	MYb115 ΔsgaA	93	Adult
3	MYb115 ΔsgaA	94	Adult
4	MYb115 ΔsgaA	97	Adult
5	MYb115 ΔsgaA	98	Adult
6	MYb115 ΔsgaA	93	Adult
7	MYb115 ΔsgaA	96	Adult
8	MYb115 ΔsgaA	95	Adult
9	MYb115 ΔsgaA	95	Adult
10	MYb115 ΔsgaA	93	Adult
11	MYb115 ΔsgaA	86	Adult
12	MYb115 ΔsgaA	88	Adult
13	MYb115 ΔsgaA	87	Adult
14	MYb115 ΔsgaA	89	Adult
15	MYb115 ΔsgaA	90	Adult
16	MYb115 ΔsgaA	92	Adult
17	MYb115 ΔsgaA	94	Adult
18	MYb115 ΔsgaA	91	Adult
19	MYb115 ΔsgaA	90	Adult
20	MYb115 ΔsgaA	94	Adult
