# Supplementary material for: Polyketide synthase-derived sphingolipids mediate microbiota protection against a bacterial pathogen in C. elegans
Source: Nat Commun. 2025 Jun 3;16:5151. doi: 10.1038/s41467-025-60234-1 (PMC12134224; doi:10.1038/s41467-025-60234-1)
Supplement: Supplementary file 8 — Supplementary Dataset 6 [file 41467_2025_60234_MOESM8_ESM.xlsx]

## Sheet: Figure S14
Alive	Dead	Total	Survival	Worm strain	Bacterium	Bt strain	Bt conc	Facet
11	10	21	0.52381	N2	MYb115 sgaA	Bt679	25	1
13	43	56	0.232143	N2	MYb115 sgaA	Bt679	25	1
13	5	18	0.722222	N2	MYb115 sgaA	Bt679	25	1
5	24	29	0.172414	N2	MYb115 sgaA	Bt679	25	1
6	20	26	0.230769	N2	MYb115 sgaA	Bt679	50	1
16	5	21	0.761905	N2	MYb115 sgaA	Bt679	50	1
22	15	37	0.594595	N2	MYb115 sgaA	Bt679	50	1
14	12	26	0.538462	N2	MYb115 sgaA	Bt679	50	1
23	6	29	0.793103	N2	MYb115 sgaA	Bt679	100	1
33	6	39	0.846154	N2	MYb115 sgaA	Bt679	100	1
31	4	35	0.885714	N2	MYb115 sgaA	Bt679	100	1
32	8	40	0.8	N2	MYb115 sgaA	Bt679	100	1
18	12	30	0.6	N2	MYb115	Bt679	50	1
17	4	21	0.809524	N2	MYb115	Bt679	50	1
20	1	21	0.952381	N2	MYb115	Bt679	50	1
19	2	21	0.904762	N2	MYb115	Bt679	50	1
31	1	32	0.96875	N2	MYb115	Bt679	100	1
34	0	34	1	N2	MYb115	Bt679	100	1
28	3	31	0.903226	N2	MYb115	Bt679	100	1
30	3	33	0.909091	N2	MYb115	Bt679	100	1
10	5	15	0.666667	N2	MYb115	Bt679	25	1
17	3	20	0.85	N2	MYb115	Bt679	25	1
14	3	17	0.823529	N2	MYb115	Bt679	25	1
16	6	22	0.727273	N2	MYb115	Bt679	25	1
3	33	36	0.0833333	N2	MYb115 sgaA	Bt679	25	2
7	25	32	0.21875	N2	MYb115 sgaA	Bt679	25	2
14	16	30	0.466667	N2	MYb115 sgaA	Bt679	25	2
8	20	28	0.285714	N2	MYb115 sgaA	Bt679	25	2
19	20	39	0.487179	N2	MYb115 sgaA	Bt679	50	2
14	15	29	0.482759	N2	MYb115 sgaA	Bt679	50	2
17	8	25	0.68	N2	MYb115 sgaA	Bt679	50	2
14	13	27	0.518519	N2	MYb115 sgaA	Bt679	50	2
38	11	49	0.77551	N2	MYb115 sgaA	Bt679	100	2
25	6	31	0.806452	N2	MYb115 sgaA	Bt679	100	2
24	7	31	0.774194	N2	MYb115 sgaA	Bt679	100	2
18	11	29	0.62069	N2	MYb115 sgaA	Bt679	100	2
19	10	29	0.655172	N2	MYb115	Bt679	50	2
18	8	26	0.692308	N2	MYb115	Bt679	50	2
14	11	25	0.56	N2	MYb115	Bt679	50	2
25	4	29	0.862069	N2	MYb115	Bt679	50	2
23	5	28	0.821429	N2	MYb115	Bt679	100	2
21	1	22	0.954545	N2	MYb115	Bt679	100	2
26	6	32	0.8125	N2	MYb115	Bt679	100	2
23	2	25	0.92	N2	MYb115	Bt679	100	2
9	28	37	0.243243	N2	MYb115	Bt679	25	2
8	37	45	0.177778	N2	MYb115	Bt679	25	2
8	18	26	0.307692	N2	MYb115	Bt679	25	2
13	20	33	0.393939	N2	MYb115	Bt679	25	2
2	26	28	0.0714286	N2	MYb115 sgaA	Bt679	200	3
4	25	29	0.137931	N2	MYb115 sgaA	Bt679	200	3
4	23	27	0.148148	N2	MYb115 sgaA	Bt679	200	3
1	24	25	0.04	N2	MYb115 sgaA	Bt679	50	3
1	24	25	0.04	N2	MYb115 sgaA	Bt679	50	3
0	30	30	0	N2	MYb115 sgaA	Bt679	50	3
0	30	30	0	N2	MYb115 sgaA	Bt679	100	3
1	25	26	0.0384615	N2	MYb115 sgaA	Bt679	100	3
1	24	25	0.04	N2	MYb115 sgaA	Bt679	100	3
5	29	34	0.147059	N2	MYb115	Bt679	100	3
5	24	29	0.172414	N2	MYb115	Bt679	100	3
7	19	26	0.269231	N2	MYb115	Bt679	100	3
1	26	27	0.037037	N2	MYb115	Bt679	50	3
1	26	27	0.037037	N2	MYb115	Bt679	50	3
2	21	23	0.0869565	N2	MYb115	Bt679	50	3
12	13	25	0.48	N2	MYb115	Bt679	200	3
18	14	32	0.5625	N2	MYb115	Bt679	200	3
16	11	27	0.592593	N2	MYb115	Bt679	200	3

## Sheet: Figure S14 Stats
Comparisson	p-value	asterisks	test	correction	facet
MYb115 vs MYb115 sgaA	3.82e-13	***	GLM, Tukey's HSD test	bonferroni	1
MYb115 vs MYb115 sgaA	0.00349	**	GLM, Tukey's HSD test	bonferroni	2
MYb115 vs MYb115 sgaA	6.92e-10	***	GLM, Tukey's HSD test	bonferroni	3
