# Supplementary material for: Polyketide synthase-derived sphingolipids mediate microbiota protection against a bacterial pathogen in C. elegans
Source: Nat Commun. 2025 Jun 3;16:5151. doi: 10.1038/s41467-025-60234-1 (PMC12134224; doi:10.1038/s41467-025-60234-1)
Supplement: Supplementary file 9 — Supplementary Dataset 7 [file 41467_2025_60234_MOESM9_ESM.xlsx]

## Sheet: Figure 4A
Gene Ontology Enrichment Analysis Results
Term	Expected	Observed	Enrichment Fold Change	P value	Q value
immune system process GO:0002376	0.68	6	8.8	6.3e-06	0.0018
structural constituent of cuticle GO:0042302	0.4	4	10	5.3e-05	0.0075
response to biotic stimulus GO:0009607	0.96	6	6.3	5.6e-05	0.0075
biological process involved in interspecies interaction between organisms GO:0044419	0.96	6	6.3	5.7e-05	0.0075
defense response GO:0006952	0.96	6	6.2	5.9e-05	0.0075
cellular response to external stimulus GO:0071496	0.081	2	25	7.6e-05	0.0075
flavin adenine dinucleotide binding GO:0050660	0.18	2	11	0.00076	0.031
response to extracellular stimulus GO:0009991	0.19	2	10	0.00098	0.035
process utilizing autophagic mechanism GO:0061919	0.27	2	7.5	0.0025	0.078
coated membrane GO:0048475	0.079	1	13	0.0029	0.08
iron ion binding GO:0005506	0.29	2	7	0.003	0.08
autophagosome organization GO:1905037	0.088	1	11	0.0036	0.084
thioester metabolic process GO:0035383	0.097	1	10	0.0043	0.094
Genes represented in each GO term
WormbaseID	GO Term
WBGene00022152	autophagosome organization GO:1905037
WBGene00022152	process utilizing autophagic mechanism GO:0061919
WBGene00010019	process utilizing autophagic mechanism GO:0061919
WBGene00022152	response to extracellular stimulus GO:0009991
WBGene00010019	response to extracellular stimulus GO:0009991
WBGene00018970	defense response GO:0006952
WBGene00003097	defense response GO:0006952
WBGene00016943	defense response GO:0006952
WBGene00017589	defense response GO:0006952
WBGene00010019	defense response GO:0006952
WBGene00019619	defense response GO:0006952
WBGene00020311	thioester metabolic process GO:0035383
WBGene00018970	response to biotic stimulus GO:0009607
WBGene00003097	response to biotic stimulus GO:0009607
WBGene00016943	response to biotic stimulus GO:0009607
WBGene00017589	response to biotic stimulus GO:0009607
WBGene00010019	response to biotic stimulus GO:0009607
WBGene00019619	response to biotic stimulus GO:0009607
WBGene00011338	coated membrane GO:0048475
WBGene00000137	flavin adenine dinucleotide binding GO:0050660
WBGene00016943	flavin adenine dinucleotide binding GO:0050660
WBGene00018986	iron ion binding GO:0005506
WBGene00000373	iron ion binding GO:0005506
WBGene00018970	biological process involved in interspecies interaction between organisms GO:0044419
WBGene00003097	biological process involved in interspecies interaction between organisms GO:0044419
WBGene00016943	biological process involved in interspecies interaction between organisms GO:0044419
WBGene00017589	biological process involved in interspecies interaction between organisms GO:0044419
WBGene00010019	biological process involved in interspecies interaction between organisms GO:0044419
WBGene00019619	biological process involved in interspecies interaction between organisms GO:0044419
WBGene00018970	immune system process GO:0002376
WBGene00003097	immune system process GO:0002376
WBGene00016943	immune system process GO:0002376
WBGene00017589	immune system process GO:0002376
WBGene00010019	immune system process GO:0002376
WBGene00019619	immune system process GO:0002376
WBGene00022152	cellular response to external stimulus GO:0071496
WBGene00010019	cellular response to external stimulus GO:0071496
WBGene00000599	structural constituent of cuticle GO:0042302
WBGene00000739	structural constituent of cuticle GO:0042302
WBGene00000683	structural constituent of cuticle GO:0042302
WBGene00000717	structural constituent of cuticle GO:0042302

## Sheet: normalized counts_Bt presence
GeneID	Public Name	MYb115_Bt_1	MYb115_Bt_2	MYb115_Bt_3	MYb115_sgaA_Bt_1	MYb115_sgaA_Bt_2	MYb115_sgaAB_Bt_3	Cluster
WBGene00016943	acdh-1	0	0	3.97417	46.091	128.994	122.402	1
WBGene00304813	F07G6.11	50.1829	61.3813	55.6384	102.123	182.539	142.681	1
WBGene00018970	clec-68	0	0	1.98708	14.4599	6.08464	16.6582	1
WBGene00015064	B0228.7	109.399	112.045	136.115	159.059	170.37	191.207	1
WBGene00000373	cyp-14A5	17.0622	20.4604	14.9031	43.3798	65.7142	41.2834	1
WBGene00000739	col-166	118.432	283.523	151.018	260.279	893.226	276.671	1
WBGene00000717	col-144	110.402	255.268	79.4834	278.354	910.263	234.664	1
WBGene00045272	F59C12.4	125.457	141.274	151.018	164.482	292.063	245.528	1
WBGene00020149	T01D1.4	51.1866	48.7153	37.7546	69.5884	87.6189	81.8426	1
WBGene00021979	Y58A7A.5	48.1756	126.66	38.7481	101.22	327.354	149.924	1
WBGene00010019	F54B8.4	32.1171	94.5077	39.7417	105.738	154.55	139.784	1
WBGene00012424	dlc-3	17.0622	17.5375	20.8644	43.3798	36.5079	41.2834	1
WBGene00017426	F13C5.5	21.0768	30.2035	29.8063	46.9948	60.8464	60.8387	1
WBGene00020311	T07D3.9	84.3073	69.1757	72.5286	127.428	115.608	108.641	1
WBGene00000683	col-109	6.02195	13.6403	3.97417	22.5936	87.6189	10.1398	1
WBGene00008204	C49C3.15	16.0585	25.332	32.7869	54.2247	48.6772	37.6621	1
WBGene00001699	grd-10	19.0695	26.3063	21.8579	35.2461	122.91	47.8019	1
WBGene00011070	msrp-7	29.1061	50.6639	64.5802	76.8184	148.465	84.0154	1
WBGene00018730	F53A9.7	209.765	416.029	275.211	365.113	711.903	527.269	1
WBGene00011082	R07B1.11	6.02195	4.87153	7.94834	21.6899	19.4709	21.0038	1
WBGene00017141	EEED8.13	17.0622	12.666	14.9031	38.8611	30.4232	21.7281	1
WBGene00012531	Y32F6B.1	15.0549	23.3833	29.8063	30.7274	60.8464	52.8717	1
WBGene00000599	col-10	133.487	355.622	75.5092	284.68	1081.85	286.087	1
WBGene00018986	cdo-1	39.1427	48.7153	28.8127	51.5135	90.0527	60.1145	1
WBGene00013425	ceh-91	37.1354	32.1521	41.7288	55.1285	71.7988	52.8717	1
WBGene00001771	gst-23	0	0	0	4.51873	8.5185	4.34562	1
WBGene00013178	Y53H1A.2	214.783	238.705	228.515	163.578	155.767	145.578	2
WBGene00044323	tag-281	91.3329	68.2014	80.4769	38.8611	43.8094	57.2174	2
WBGene00017589	F19B10.10	122.446	102.302	118.232	66.8772	63.2803	89.0853	2
WBGene00013552	gmn-1	568.071	566.072	582.216	483.504	421.057	493.228	2
WBGene00011338	sec-31	342.248	265.011	269.25	239.493	170.37	219.454	2
WBGene00006929	vit-5	15788.6	8342.01	13753.6	9826.43	5580.84	9054.83	2
WBGene00022152	atg-5	188.688	189.015	192.747	121.102	119.259	154.27	2
WBGene00019619	asp-14	562.049	437.463	450.075	413.012	346.825	297.675	2
WBGene00007765	C27B7.9	214.783	178.298	184.799	146.407	141.164	132.541	2
WBGene00017388	F11G11.13	9.03293	0	3.97417	0	0	0	2
WBGene00003097	lys-8	2965.81	1806.36	2263.29	2252.13	1018.57	1289.2	2
WBGene00012243	W04D2.4	295.076	297.163	292.101	224.129	217.83	242.631	2
WBGene00007012	mdt-4	375.368	420.9	421.262	323.541	310.317	338.959	2
WBGene00012894	tbc-17	90.3293	102.302	81.4705	57.8397	58.4126	61.563	2
WBGene00000137	amx-1	70.2561	71.1243	103.328	45.1873	54.7618	49.2504	2
WBGene00044340	nspc-5	150.549	151.017	136.115	108.449	97.3543	95.6037	2
WBGene00018995	ccpp-1	110.402	116.917	100.348	72.2997	53.5449	68.0814	2
WBGene00006926	vit-2	23073.1	13677.3	22385.5	15746	10012.9	14917.1	2
WBGene00017886	mfsd-13.1	138.505	113.994	123.199	77.7221	55.9787	106.468	2
WBGene00011182	R09H10.5	325.185	295.215	333.83	256.664	164.285	252.046	2
WBGene00006930	vit-6	29694.2	16124.8	27557.9	20303.6	12078	18184.3	2
WBGene00021649	Y47G6A.25	263.962	178.298	257.327	159.963	159.418	192.656	2

## Sheet: GO_Bt absence
Gene Ontology Enrichment Analysis Results
Term	Expected	Observed	Enrichment Fold Change	P value	Q value
response to biotic stimulus GO:0009607	1.6	8	4.9	4.6e-05	0.013
biological process involved in interspecies interaction between organisms GO:0044419	1.6	8	4.9	4.7e-05	0.013
defense response GO:0006952	1.6	8	4.9	4.9e-05	0.013
immune system process GO:0002376	1.2	6	5.2	0.00018	0.013
cellular oxidant detoxification GO:0098869	0.19	2	11	0.00087	0.049
membrane microdomain GO:0098857	0.19	2	11	0.00087	0.049
anatomical structure maturation GO:0071695	0.19	2	11	0.00087	0.049
detoxification GO:0098754	0.21	2	9.6	0.0012	0.049
cellular response to toxic substance GO:0097237	0.23	2	8.9	0.0015	0.049
oocyte differentiation GO:0009994	0.23	2	8.9	0.0015	0.049
Genes represented in each GO term
WormbaseID	GO Term
WBGene00001784	detoxification GO:0098754
WBGene00007516	detoxification GO:0098754
WBGene00007097	membrane microdomain GO:0098857
WBGene00007807	membrane microdomain GO:0098857
WBGene00000866	oocyte differentiation GO:0009994
WBGene00001745	oocyte differentiation GO:0009994
WBGene00017678	defense response GO:0006952
WBGene00007097	defense response GO:0006952
WBGene00008495	defense response GO:0006952
WBGene00016912	defense response GO:0006952
WBGene00001170	defense response GO:0006952
WBGene00007807	defense response GO:0006952
WBGene00016783	defense response GO:0006952
WBGene00007153	defense response GO:0006952
WBGene00001784	cellular oxidant detoxification GO:0098869
WBGene00007516	cellular oxidant detoxification GO:0098869
WBGene00017678	response to biotic stimulus GO:0009607
WBGene00007097	response to biotic stimulus GO:0009607
WBGene00008495	response to biotic stimulus GO:0009607
WBGene00016912	response to biotic stimulus GO:0009607
WBGene00001170	response to biotic stimulus GO:0009607
WBGene00007807	response to biotic stimulus GO:0009607
WBGene00016783	response to biotic stimulus GO:0009607
WBGene00007153	response to biotic stimulus GO:0009607
WBGene00001784	cellular response to toxic substance GO:0097237
WBGene00007516	cellular response to toxic substance GO:0097237
WBGene00000866	anatomical structure maturation GO:0071695
WBGene00001745	anatomical structure maturation GO:0071695
WBGene00017678	biological process involved in interspecies interaction between organisms GO:0044419
WBGene00007097	biological process involved in interspecies interaction between organisms GO:0044419
WBGene00008495	biological process involved in interspecies interaction between organisms GO:0044419
WBGene00016912	biological process involved in interspecies interaction between organisms GO:0044419
WBGene00001170	biological process involved in interspecies interaction between organisms GO:0044419
WBGene00007807	biological process involved in interspecies interaction between organisms GO:0044419
WBGene00016783	biological process involved in interspecies interaction between organisms GO:0044419
WBGene00007153	biological process involved in interspecies interaction between organisms GO:0044419
WBGene00017678	immune system process GO:0002376
WBGene00008495	immune system process GO:0002376
WBGene00016912	immune system process GO:0002376
WBGene00007807	immune system process GO:0002376
WBGene00016783	immune system process GO:0002376
WBGene00007153	immune system process GO:0002376

## Sheet: normalized counts _ Bt absence
GeneID	Public Name	MYb115_noBt_1	MYb115_noBt_2	MYb115_noBt_3	MYb115_sgaA_noBt_1	MYb115_sgaA_noBt_2	MYb115_sgaA_noBt_3	Cluster
WBGene00000046	acr-7	0	0	0	3.80342	3.06825	4.43117	1
WBGene00017678	asp-12	27.8132	29.2658	30.2784	43.359	58.2967	90.8389	1
WBGene00007097	B0024.4	0.869162	1.67233	0	5.32479	5.11375	6.64675	1
WBGene00015136	B0304.4	65.1872	70.2378	67.0451	112.581	97.1612	119.642	1
WBGene00194883	B0496.11	0	0	0	3.80342	2.0455	4.43117	1
WBGene00015947	C18A11.1	26.0749	51.8422	42.1736	84.436	78.7517	59.8208	1
WBGene00021602	clec-205	11.2991	19.2318	7.56961	41.8376	35.7962	37.6649	1
WBGene00000708	col-135	203.384	222.42	261.692	505.855	267.96	476.351	1
WBGene00000910	daf-14	18.2524	20.9041	31.3598	50.2052	40.91	39.8805	1
WBGene00001170	egl-1	4.34581	5.85315	2.16275	18.2564	11.2502	31.0182	1
WBGene00077704	F12A10.9	0	0	0	3.04274	5.11375	8.86234	1
WBGene00009369	F33H2.6	190.346	244.16	235.739	287.539	294.552	343.415	1
WBGene00009543	F38E11.6	1.73832	1.67233	1.08137	7.60684	8.182	13.2935	1
WBGene00009642	F42G4.5	11.2991	14.2148	16.2206	41.077	22.5005	33.2338	1
WBGene00009698	F44F1.6	0.869162	0.836165	1.08137	12.9316	3.06825	11.0779	1
WBGene00009957	F53B2.8	13.0374	29.2658	22.7088	117.145	38.8645	33.2338	1
WBGene00013838	fbxa-31	1.73832	1.67233	0	4.56411	7.15925	11.0779	1
WBGene00001476	fmo-1	8.69162	17.5595	23.7902	47.1624	40.91	33.2338	1
WBGene00001911	his-37	241.627	214.894	244.39	351.436	271.029	338.984	1
WBGene00016783	irg-2	1.73832	4.18082	2.16275	12.9316	7.15925	8.86234	1
WBGene00019370	K03H6.5	0	0.836165	0	3.04274	2.0455	13.2935	1
WBGene00019404	K05B2.4	0	0.836165	0	6.08547	6.1365	6.64675	1
WBGene00002198	kin-14	3.47665	5.01699	5.40687	10.6496	13.2957	31.0182	1
WBGene00002889	let-765	263.356	270.081	274.669	308.077	343.644	434.254	1
WBGene00021371	nape-1	13.0374	7.52548	3.24412	31.9487	12.273	26.587	1
WBGene00003707	nhr-117	2.60749	2.50849	2.16275	10.6496	10.2275	6.64675	1
WBGene00004194	prx-5	6.9533	20.9041	9.73236	28.1453	28.637	42.0961	1
WBGene00004342	rfs-1	2.60749	6.68932	4.32549	15.9744	26.5915	8.86234	1
WBGene00004505	rpt-5	1114.27	1005.07	1001.35	1220.14	1207.87	1271.75	1
WBGene00021702	Y48G9A.9	31.2898	36.7912	43.2549	57.812	73.638	50.9584	1
WBGene00195043	Y57G11C.1135	0.869162	0.836165	2.16275	10.6496	8.182	8.86234	1
WBGene00022568	ZC239.5	13.0374	16.7233	5.40687	29.6667	20.455	42.0961	1
WBGene00219683	anr-32	6.9533	1.67233	2.16275	0	0	0	2
WBGene00007807	C29F3.7	26.0749	20.9041	15.1392	0	13.2957	6.64675	2
WBGene00007811	C29F7.2	13.0374	26.7573	34.6039	90.5214	40.91	48.7428	2
WBGene00016431	C35A11.4	40.8506	35.9551	40.0108	3.80342	23.5232	17.7247	2
WBGene00019493	catp-5	19.9907	7.52548	21.6275	2.28205	4.091	11.0779	2
WBGene00007153	clec-41	245.104	255.866	300.622	127.034	226.028	144.013	2
WBGene00016912	clec-86	15.6449	39.2997	37.8481	9.8889	13.2957	0	2
WBGene00000866	cyb-2.1	761.386	775.125	647.742	618.436	624.9	469.704	2
WBGene00008420	D2030.11	234.674	244.16	222.763	178.761	173.867	194.971	2
WBGene00008495	F01D5.5	29.5515	25.0849	31.3598	3.80342	16.364	8.86234	2
WBGene00219451	F52D2.12	132.113	153.854	164.369	114.863	111.48	81.9766	2
WBGene00007516	gpx-5	184.262	192.318	216.275	50.2052	160.572	132.935	2
WBGene00001745	gsa-1	5.21497	3.34466	4.32549	0	0	0	2
WBGene00001784	gst-36	170.356	211.55	153.555	103.453	124.775	115.21	2
WBGene00002128	inx-6	3.47665	4.18082	20.5461	1.52137	1.02275	0	2
WBGene00010833	M03B6.1	25.2057	9.19781	22.7088	2.28205	2.0455	8.86234	2
WBGene00003474	mtl-2	188.608	63.5485	261.692	34.2308	47.0465	28.8026	2
WBGene00003625	nhr-31	48.6731	47.6614	43.2549	12.1709	26.5915	28.8026	2
WBGene00011105	R07E3.4	109.514	117.899	111.381	27.3846	72.6152	68.6831	2
WBGene00023417	swm-1	86.047	76.9272	96.2422	36.5128	73.638	37.6649	2
WBGene00013197	ttm-5	25.2057	30.9381	34.6039	8.36753	7.15925	8.86234	2
WBGene00007402	ugt-60	25.2057	18.3956	30.2784	6.08547	9.20475	11.0779	2
WBGene00014207	ZK1058.9	211.206	177.267	254.123	136.163	169.776	101.917	2
WBGene00022683	ZK185.3	26.944	33.4466	17.302	3.80342	10.2275	8.86234	2
WBGene00019060	acox-3	51.2806	61.04	63.801	149.855	79.7745	93.0545	3
WBGene00007228	acs-7	73.0096	107.029	76.7775	256.351	129.889	128.504	3
WBGene00000111	alh-5	19.9907	11.7063	9.73236	110.299	28.637	13.2935	3
WBGene00007112	B0035.13	81.7012	140.476	144.904	440.436	152.39	168.384	3
WBGene00015476	C05D9.9	18.2524	25.0849	33.5226	139.966	43.9782	31.0182	3
WBGene00008042	C40H1.7	11.2991	4.18082	9.73236	96.6069	12.273	6.64675	3
WBGene00016845	C50F7.5	1.73832	1.67233	0	22.8205	7.15925	4.43117	3
WBGene00010545	cbp-2	21.7291	22.5764	23.7902	57.812	43.9782	26.587	3
WBGene00010723	cpg-7	25.2057	30.1019	43.2549	420.658	37.8417	64.2519	3
WBGene00000781	cpr-1	73.8788	101.176	138.416	3117.28	97.1612	214.912	3
WBGene00000784	cpr-4	162.533	148.001	110.3	888.479	249.551	248.145	3
WBGene00008810	cyp-13A12	13.0374	8.36165	6.48824	122.47	22.5005	22.1558	3
WBGene00021167	cyp-32B1	3.47665	0.836165	0	39.5556	2.0455	4.43117	3
WBGene00011699	cyp-34A2	11.2991	12.5425	4.32549	125.513	5.11375	15.5091	3
WBGene00000981	dhs-18	81.7012	88.6335	89.754	334.701	123.753	99.7013	3
WBGene00001158	ech-9	1.73832	1.67233	0	14.453	2.0455	6.64675	3
WBGene00017303	F09F7.6	34.7665	46.8252	48.6618	311.881	58.2967	75.3298	3
WBGene00017426	F13C5.5	6.08413	10.034	10.8137	31.1881	20.455	13.2935	3
WBGene00017484	F15E6.3	136.458	169.741	232.495	496.727	251.596	334.553	3
WBGene00017582	F18G5.6	39.1123	30.1019	34.6039	225.163	47.0465	57.6052	3
WBGene00018384	F43C11.7	20.8599	27.5934	32.4412	179.522	28.637	24.3714	3
WBGene00009724	F45D3.4	83.4396	171.414	206.542	1900.19	230.119	197.187	3
WBGene00018731	F53A9.8	8.69162	10.8701	19.4647	832.949	19.4322	31.0182	3
WBGene00219283	F55H12.7	0	0.836165	1.08137	14.453	3.06825	6.64675	3
WBGene00010223	F58A3.3	0.869162	0	0	9.8889	8.182	0	3
WBGene00018803	fbxa-24	1.73832	1.67233	2.16275	18.2564	8.182	6.64675	3
WBGene00001777	gst-29	9.56078	5.85315	9.73236	54.7693	25.5687	17.7247	3
WBGene00010422	H32K16.2	8.69162	15.8871	15.1392	166.59	31.7052	17.7247	3
WBGene00023432	K12B6.9	16.5141	16.7233	22.7088	56.2906	32.728	37.6649	3
WBGene00012144	lgmn-1	110.384	146.329	139.497	450.325	192.277	150.66	3
WBGene00003648	nhr-58	6.08413	5.01699	2.16275	28.906	9.20475	11.0779	3
WBGene00003878	pept-3	6.08413	1.67233	5.40687	44.1197	6.1365	8.86234	3
WBGene00009895	scl-2	66.9255	77.7633	77.8589	1614.17	88.9792	130.719	3
WBGene00004987	spp-2	137.328	168.069	150.311	1766.31	237.278	168.384	3
WBGene00016594	srlf-7	747.479	806.063	872.668	1627.1	875.474	939.408	3
WBGene00011733	T12D8.5	96.477	137.131	114.626	366.65	229.096	208.265	3
WBGene00011798	T16G1.4	9.56078	0.836165	0	73.0257	6.1365	11.0779	3
WBGene00044772	T23E7.6	7.82246	15.8871	20.5461	502.052	22.5005	35.4493	3
WBGene00008040	ttr-5	121.683	108.701	133.009	218.316	177.958	163.953	3
WBGene00013900	ugt-18	0	0	0	16.7351	1.02275	0	3
WBGene00021197	Y17G9A.4	19.9907	21.7403	23.7902	178	39.8872	35.4493	3
WBGene00012968	Y48A6B.7	53.0189	64.3847	51.9059	250.265	67.5015	68.6831	3
WBGene00013516	Y73F4A.3	6.9533	25.9211	15.1392	83.6753	29.6597	28.8026	3
WBGene00017012	acs-22	52.1497	75.2548	88.6726	151.376	92.0475	101.917	3
WBGene00010790	adh-1	52.1497	60.2039	83.2657	540.847	47.0465	106.348	3
WBGene00000830	ctl-1	113.86	117.063	125.439	241.137	119.662	186.109	3
WBGene00013220	ctl-3	113.86	117.063	125.439	241.137	119.662	186.109	3
WBGene00009433	F35E12.9	6.08413	0	4.32549	17.4957	2.0455	13.2935	3
WBGene00044292	F56D6.8	3.47665	9.19781	18.3833	39.5556	24.546	42.0961	3
WBGene00077764	F59C6.16	503.245	681.474	685.591	2008.97	755.812	755.514	3
WBGene00007143	hacl-1	320.721	294.33	342.795	561.385	312.961	443.117	3
WBGene00004945	sop-2	49.5422	47.6614	44.3363	83.6753	78.7517	57.6052	3
WBGene00006208	str-163	0	0	0	11.4103	0	0	3
WBGene00011486	T05E12.3	9.56078	13.3786	11.8951	63.8975	12.273	26.587	3
WBGene00011596	T07G12.5	0	1.67233	0	41.8376	5.11375	0	3
WBGene00011800	T16G1.6	1.73832	9.19781	2.16275	36.5128	10.2275	8.86234	3
WBGene00011963	T23G5.3	0	0	0	6.84616	4.091	2.21558	3
WBGene00020881	T28A11.19	20.8599	30.1019	21.6275	113.342	29.6597	26.587	3
WBGene00009213	thn-1	0	0.836165	1.08137	28.1453	0	2.21558	3
WBGene00011894	ttr-23	6.9533	9.19781	7.56961	36.5128	5.11375	17.7247	3
WBGene00006650	tts-1	332.889	296.838	281.157	2727.05	409.1	319.044	3
WBGene00219308	W06G6.20	26.944	53.5145	54.0687	298.949	62.3877	81.9766	3
WBGene00021336	Y34F4.1	32.159	30.9381	21.6275	67.7009	42.9555	48.7428	3
WBGene00013485	Y69H2.10	0	0	1.08137	8.36753	4.091	2.21558	3
WBGene00014000	ZK550.6	214.683	282.624	285.482	530.197	268.983	336.769	3
WBGene00014053	ZK669.3	46.9348	58.5315	51.9059	194.735	53.183	81.9766	3
