# Supplementary material for: Polyketide synthase-derived sphingolipids mediate microbiota protection against a bacterial pathogen in C. elegans
Source: Nat Commun. 2025 Jun 3;16:5151. doi: 10.1038/s41467-025-60234-1 (PMC12134224; doi:10.1038/s41467-025-60234-1)
Supplement: Supplementary file 10 — Supplementary Dataset 8 [file 41467_2025_60234_MOESM10_ESM.xlsx]

## Sheet: Figure 4B
Alive	Dead	Total	Survival	Replicate	Bacterium	Worm strain	Bt strain	Bt conc	Facet
36	1	37	0.972973	2	MYb115	N2	Bt247	100	1
27	1	28	0.964286	3	MYb115	N2	Bt247	100	1
34	1	35	0.971429	1	MYb115	N2	Bt247	100	1
32	1	33	0.969697	4	MYb115	N2	Bt247	100	1
28	4	32	0.875	2	OP50	N2	Bt247	100	1
24	1	25	0.96	1	OP50	N2	Bt247	100	1
31	4	35	0.885714	3	OP50	N2	Bt247	100	1
22	8	30	0.733333	4	OP50	N2	Bt247	100	1
15	14	29	0.517241	2	OP50	N2	Bt247	25	1
16	14	30	0.533333	4	OP50	N2	Bt247	25	1
9	18	27	0.333333	1	OP50	N2	Bt247	25	1
14	11	25	0.56	3	OP50	N2	Bt247	25	1
25	11	36	0.694444	2	OP50	N2	Bt247	50	1
33	10	43	0.767442	3	OP50	N2	Bt247	50	1
23	4	27	0.851852	1	OP50	N2	Bt247	50	1
16	9	25	0.64	4	OP50	N2	Bt247	50	1
36	2	38	0.947368	3	MYb115	N2	Bt247	50	1
30	3	33	0.909091	1	MYb115	N2	Bt247	50	1
26	0	26	1	2	MYb115	N2	Bt247	50	1
22	5	27	0.814815	4	MYb115	N2	Bt247	50	1
25	8	33	0.757576	1	MYb115	N2	Bt247	25	1
22	8	30	0.733333	2	MYb115	N2	Bt247	25	1
21	10	31	0.677419	4	MYb115	N2	Bt247	25	1
15	15	30	0.5	3	MYb115	N2	Bt247	25	1
37	18	55	0.672727	1	OP50	tir-1(tm3036)	Bt247	50	2
22	34	56	0.392857	2	OP50	tir-1(tm3036)	Bt247	50	2
20	10	30	0.666667	3	OP50	tir-1(tm3036)	Bt247	50	2
22	9	31	0.709677	4	OP50	tir-1(tm3036)	Bt247	50	2
23	11	34	0.676471	4	MYb115	tir-1(tm3036)	Bt247	25	2
28	4	32	0.875	2	MYb115	tir-1(tm3036)	Bt247	25	2
27	6	33	0.818182	3	MYb115	tir-1(tm3036)	Bt247	25	2
16	13	29	0.551724	1	MYb115	tir-1(tm3036)	Bt247	25	2
26	5	31	0.83871	2	OP50	tir-1(tm3036)	Bt247	100	2
26	2	28	0.928571	1	OP50	tir-1(tm3036)	Bt247	100	2
22	1	23	0.956522	4	OP50	tir-1(tm3036)	Bt247	100	2
20	10	30	0.666667	3	OP50	tir-1(tm3036)	Bt247	100	2
11	15	26	0.423077	4	OP50	tir-1(tm3036)	Bt247	25	2
12	13	25	0.48	3	OP50	tir-1(tm3036)	Bt247	25	2
18	22	40	0.45	2	OP50	tir-1(tm3036)	Bt247	25	2
13	20	33	0.393939	1	OP50	tir-1(tm3036)	Bt247	25	2
54	1	55	0.981818	1	MYb115	tir-1(tm3036)	Bt247	100	2
48	2	50	0.96	2	MYb115	tir-1(tm3036)	Bt247	100	2
31	1	32	0.96875	4	MYb115	tir-1(tm3036)	Bt247	100	2
28	0	28	1	3	MYb115	tir-1(tm3036)	Bt247	100	2
31	1	32	0.96875	3	MYb115	tir-1(tm3036)	Bt247	50	2
39	1	40	0.975	2	MYb115	tir-1(tm3036)	Bt247	50	2
22	6	28	0.785714	1	MYb115	tir-1(tm3036)	Bt247	50	2
41	1	42	0.97619	4	MYb115	tir-1(tm3036)	Bt247	50	2
17	11	28	0.607143	4	MYb115	N2	Bt247	25	3
21	7	28	0.75	2	MYb115	N2	Bt247	25	3
19	11	30	0.633333	3	MYb115	N2	Bt247	25	3
11	19	30	0.366667	1	MYb115	N2	Bt247	25	3
10	18	28	0.357143	1	OP50	N2	Bt247	50	3
19	12	31	0.612903	4	OP50	N2	Bt247	50	3
20	14	34	0.588235	3	OP50	N2	Bt247	50	3
20	11	31	0.645161	2	OP50	N2	Bt247	50	3
24	4	28	0.857143	1	OP50	N2	Bt247	100	3
22	2	24	0.916667	2	OP50	N2	Bt247	100	3
25	8	33	0.757576	4	OP50	N2	Bt247	100	3
31	4	35	0.885714	3	OP50	N2	Bt247	100	3
25	3	28	0.892857	4	MYb115	N2	Bt247	50	3
29	7	36	0.805556	1	MYb115	N2	Bt247	50	3
25	7	32	0.78125	3	MYb115	N2	Bt247	50	3
33	4	37	0.891892	2	MYb115	N2	Bt247	50	3
9	18	27	0.333333	3	OP50	N2	Bt247	25	3
12	18	30	0.4	2	OP50	N2	Bt247	25	3
9	21	30	0.3	4	OP50	N2	Bt247	25	3
11	17	28	0.392857	1	OP50	N2	Bt247	25	3
33	2	35	0.942857	3	MYb115	N2	Bt247	100	3
33	2	35	0.942857	2	MYb115	N2	Bt247	100	3
20	1	21	0.952381	4	MYb115	N2	Bt247	100	3
26	2	28	0.928571	1	MYb115	N2	Bt247	100	3
24	5	29	0.827586	3	OP50	tir-1(tm3036)	Bt247	100	4
23	12	35	0.657143	4	OP50	tir-1(tm3036)	Bt247	100	4
21	8	29	0.724138	2	OP50	tir-1(tm3036)	Bt247	100	4
20	7	27	0.740741	1	OP50	tir-1(tm3036)	Bt247	100	4
32	0	32	1	4	MYb115	tir-1(tm3036)	Bt247	100	4
32	2	34	0.941176	2	MYb115	tir-1(tm3036)	Bt247	100	4
27	2	29	0.931034	3	MYb115	tir-1(tm3036)	Bt247	100	4
29	0	29	1	1	MYb115	tir-1(tm3036)	Bt247	100	4
10	19	29	0.344828	3	OP50	tir-1(tm3036)	Bt247	25	4
3	28	31	0.0967742	1	OP50	tir-1(tm3036)	Bt247	25	4
8	19	27	0.296296	2	OP50	tir-1(tm3036)	Bt247	25	4
9	22	31	0.290323	4	OP50	tir-1(tm3036)	Bt247	25	4
19	12	31	0.612903	4	OP50	tir-1(tm3036)	Bt247	50	4
7	23	30	0.233333	1	OP50	tir-1(tm3036)	Bt247	50	4
15	15	30	0.5	2	OP50	tir-1(tm3036)	Bt247	50	4
10	13	23	0.434783	3	OP50	tir-1(tm3036)	Bt247	50	4
17	9	26	0.653846	3	MYb115	tir-1(tm3036)	Bt247	25	4
25	6	31	0.806452	1	MYb115	tir-1(tm3036)	Bt247	25	4
27	1	28	0.964286	4	MYb115	tir-1(tm3036)	Bt247	25	4
22	0	22	1	2	MYb115	tir-1(tm3036)	Bt247	25	4
28	1	29	0.965517	4	MYb115	tir-1(tm3036)	Bt247	50	4
23	5	28	0.821429	2	MYb115	tir-1(tm3036)	Bt247	50	4
25	2	27	0.925926	3	MYb115	tir-1(tm3036)	Bt247	50	4
28	1	29	0.965517	1	MYb115	tir-1(tm3036)	Bt247	50	4
27	1	28	0.964286	4	MYb115	N2	Bt247	100	5
32	3	35	0.914286	3	MYb115	N2	Bt247	100	5
26	1	27	0.962963	1	MYb115	N2	Bt247	100	5
29	2	31	0.935484	2	MYb115	N2	Bt247	100	5
27	2	29	0.931034	3	OP50	N2	Bt247	100	5
32	1	33	0.969697	1	OP50	N2	Bt247	100	5
41	4	45	0.911111	2	OP50	N2	Bt247	100	5
29	4	33	0.878788	4	OP50	N2	Bt247	100	5
20	13	33	0.606061	4	OP50	N2	Bt247	50	5
18	12	30	0.6	1	OP50	N2	Bt247	50	5
21	10	31	0.677419	2	OP50	N2	Bt247	50	5
23	15	38	0.605263	3	OP50	N2	Bt247	50	5
4	20	24	0.166667	1	OP50	N2	Bt247	25	5
8	22	30	0.266667	3	OP50	N2	Bt247	25	5
10	21	31	0.322581	4	OP50	N2	Bt247	25	5
10	20	30	0.333333	2	OP50	N2	Bt247	25	5
20	13	33	0.606061	4	MYb115	N2	Bt247	25	5
12	16	28	0.428571	3	MYb115	N2	Bt247	25	5
15	11	26	0.576923	1	MYb115	N2	Bt247	25	5
15	12	27	0.555556	2	MYb115	N2	Bt247	25	5
26	1	27	0.962963	3	MYb115	N2	Bt247	50	5
26	4	30	0.866667	4	MYb115	N2	Bt247	50	5
24	7	31	0.774194	2	MYb115	N2	Bt247	50	5
23	5	28	0.821429	1	MYb115	N2	Bt247	50	5
27	8	35	0.771429	1	OP50	nsy-1(ag3)	Bt247	50	6
31	8	39	0.794872	2	OP50	nsy-1(ag3)	Bt247	50	6
21	10	31	0.677419	3	OP50	nsy-1(ag3)	Bt247	50	6
15	12	27	0.555556	4	OP50	nsy-1(ag3)	Bt247	50	6
11	17	28	0.392857	1	OP50	nsy-1(ag3)	Bt247	25	6
13	17	30	0.433333	4	OP50	nsy-1(ag3)	Bt247	25	6
16	17	33	0.484848	2	OP50	nsy-1(ag3)	Bt247	25	6
10	19	29	0.344828	3	OP50	nsy-1(ag3)	Bt247	25	6
22	6	28	0.785714	3	OP50	nsy-1(ag3)	Bt247	100	6
25	5	30	0.833333	2	OP50	nsy-1(ag3)	Bt247	100	6
26	5	31	0.83871	1	OP50	nsy-1(ag3)	Bt247	100	6
27	3	30	0.9	4	OP50	nsy-1(ag3)	Bt247	100	6
27	4	31	0.870968	1	MYb115	nsy-1(ag3)	Bt247	100	6
30	2	32	0.9375	3	MYb115	nsy-1(ag3)	Bt247	100	6
28	1	29	0.965517	2	MYb115	nsy-1(ag3)	Bt247	100	6
29	0	29	1	4	MYb115	nsy-1(ag3)	Bt247	100	6
23	5	28	0.821429	4	MYb115	nsy-1(ag3)	Bt247	50	6
26	5	31	0.83871	2	MYb115	nsy-1(ag3)	Bt247	50	6
25	5	30	0.833333	3	MYb115	nsy-1(ag3)	Bt247	50	6
25	5	30	0.833333	1	MYb115	nsy-1(ag3)	Bt247	50	6
18	11	29	0.62069	4	MYb115	nsy-1(ag3)	Bt247	25	6
18	9	27	0.666667	2	MYb115	nsy-1(ag3)	Bt247	25	6
25	10	35	0.714286	1	MYb115	nsy-1(ag3)	Bt247	25	6
21	9	30	0.7	3	MYb115	nsy-1(ag3)	Bt247	25	6
26	0	26	1	1	MYb115	nsy-1(ag3)	Bt247	100	8
32	1	33	0.969697	2	MYb115	nsy-1(ag3)	Bt247	100	8
36	2	38	0.947368	4	MYb115	nsy-1(ag3)	Bt247	100	8
30	0	30	1	3	MYb115	nsy-1(ag3)	Bt247	100	8
21	6	27	0.777778	1	MYb115	nsy-1(ag3)	Bt247	25	8
33	8	41	0.804878	4	MYb115	nsy-1(ag3)	Bt247	25	8
24	6	30	0.8	2	MYb115	nsy-1(ag3)	Bt247	25	8
27	6	33	0.818182	3	MYb115	nsy-1(ag3)	Bt247	25	8
22	15	37	0.594595	4	OP50	nsy-1(ag3)	Bt247	100	8
16	9	25	0.64	3	OP50	nsy-1(ag3)	Bt247	100	8
26	8	34	0.764706	2	OP50	nsy-1(ag3)	Bt247	100	8
21	9	30	0.7	1	OP50	nsy-1(ag3)	Bt247	100	8
25	0	25	1	1	MYb115	nsy-1(ag3)	Bt247	50	8
28	3	31	0.903226	4	MYb115	nsy-1(ag3)	Bt247	50	8
32	0	32	1	2	MYb115	nsy-1(ag3)	Bt247	50	8
32	0	32	1	3	MYb115	nsy-1(ag3)	Bt247	50	8
13	15	28	0.464286	1	OP50	nsy-1(ag3)	Bt247	50	8
15	15	30	0.5	4	OP50	nsy-1(ag3)	Bt247	50	8
13	17	30	0.433333	3	OP50	nsy-1(ag3)	Bt247	50	8
12	15	27	0.444444	2	OP50	nsy-1(ag3)	Bt247	50	8
7	21	28	0.25	4	OP50	nsy-1(ag3)	Bt247	25	8
8	22	30	0.266667	3	OP50	nsy-1(ag3)	Bt247	25	8
5	28	33	0.151515	2	OP50	nsy-1(ag3)	Bt247	25	8
6	26	32	0.1875	1	OP50	nsy-1(ag3)	Bt247	25	8
14	15	29	0.482759	3	OP50	N2	Bt247	50	11
21	8	29	0.724138	4	OP50	N2	Bt247	50	11
5	21	26	0.192308	1	OP50	N2	Bt247	50	11
17	9	26	0.653846	2	OP50	N2	Bt247	50	11
13	7	20	0.65	1	OP50	N2	Bt247	100	11
20	6	26	0.769231	3	OP50	N2	Bt247	100	11
18	4	22	0.818182	2	OP50	N2	Bt247	100	11
26	1	27	0.962963	4	OP50	N2	Bt247	100	11
25	3	28	0.892857	1	MYb115	N2	Bt247	25	11
25	4	29	0.862069	3	MYb115	N2	Bt247	25	11
21	8	29	0.724138	2	MYb115	N2	Bt247	25	11
20	5	25	0.8	4	MYb115	N2	Bt247	25	11
10	17	27	0.37037	4	OP50	N2	Bt247	25	11
11	16	27	0.407407	3	OP50	N2	Bt247	25	11
13	22	35	0.371429	1	OP50	N2	Bt247	25	11
8	19	27	0.296296	2	OP50	N2	Bt247	25	11
23	1	24	0.958333	2	MYb115	N2	Bt247	100	11
34	0	34	1	4	MYb115	N2	Bt247	100	11
31	0	31	1	3	MYb115	N2	Bt247	100	11
29	2	31	0.935484	1	MYb115	N2	Bt247	100	11
25	2	27	0.925926	3	MYb115	N2	Bt247	50	11
28	0	28	1	1	MYb115	N2	Bt247	50	11
23	4	27	0.851852	2	MYb115	N2	Bt247	50	11
47	0	47	1	4	MYb115	N2	Bt247	50	11
32	0	32	1	4	MYb115	sek-1(km4)	Bt247	100	12
28	2	30	0.933333	3	MYb115	sek-1(km4)	Bt247	100	12
26	0	26	1	1	MYb115	sek-1(km4)	Bt247	100	12
31	0	31	1	2	MYb115	sek-1(km4)	Bt247	100	12
13	10	23	0.565217	2	OP50	sek-1(km4)	Bt247	100	12
24	8	32	0.75	3	OP50	sek-1(km4)	Bt247	100	12
28	3	31	0.903226	4	OP50	sek-1(km4)	Bt247	100	12
11	12	23	0.478261	1	OP50	sek-1(km4)	Bt247	100	12
20	6	26	0.769231	4	OP50	sek-1(km4)	Bt247	50	12
12	15	27	0.444444	3	OP50	sek-1(km4)	Bt247	50	12
12	16	28	0.428571	1	OP50	sek-1(km4)	Bt247	50	12
10	15	25	0.4	2	OP50	sek-1(km4)	Bt247	50	12
22	8	30	0.733333	2	MYb115	sek-1(km4)	Bt247	25	12
19	6	25	0.76	3	MYb115	sek-1(km4)	Bt247	25	12
16	11	27	0.592593	1	MYb115	sek-1(km4)	Bt247	25	12
18	11	29	0.62069	4	MYb115	sek-1(km4)	Bt247	25	12
8	20	28	0.285714	2	OP50	sek-1(km4)	Bt247	25	12
11	15	26	0.423077	4	OP50	sek-1(km4)	Bt247	25	12
9	11	20	0.45	1	OP50	sek-1(km4)	Bt247	25	12
5	22	27	0.185185	3	OP50	sek-1(km4)	Bt247	25	12
25	0	25	1	1	MYb115	sek-1(km4)	Bt247	50	12
30	4	34	0.882353	4	MYb115	sek-1(km4)	Bt247	50	12
31	1	32	0.96875	3	MYb115	sek-1(km4)	Bt247	50	12
30	2	32	0.9375	2	MYb115	sek-1(km4)	Bt247	50	12
19	13	32	0.59375	2	OP50	sek-1(km4)	Bt247	25	10
14	13	27	0.518519	4	OP50	sek-1(km4)	Bt247	25	10
12	20	32	0.375	3	OP50	sek-1(km4)	Bt247	25	10
16	14	30	0.533333	1	OP50	sek-1(km4)	Bt247	25	10
24	12	36	0.666667	3	OP50	sek-1(km4)	Bt247	50	10
14	11	25	0.56	1	OP50	sek-1(km4)	Bt247	50	10
18	14	32	0.5625	2	OP50	sek-1(km4)	Bt247	50	10
20	9	29	0.689655	4	OP50	sek-1(km4)	Bt247	50	10
25	0	25	1	3	MYb115	sek-1(km4)	Bt247	100	10
32	0	32	1	1	MYb115	sek-1(km4)	Bt247	100	10
29	1	30	0.966667	2	MYb115	sek-1(km4)	Bt247	100	10
36	1	37	0.972973	4	MYb115	sek-1(km4)	Bt247	100	10
30	2	32	0.9375	1	MYb115	sek-1(km4)	Bt247	50	10
29	2	31	0.935484	3	MYb115	sek-1(km4)	Bt247	50	10
29	0	29	1	4	MYb115	sek-1(km4)	Bt247	50	10
26	2	28	0.928571	2	MYb115	sek-1(km4)	Bt247	50	10
25	5	30	0.833333	1	OP50	sek-1(km4)	Bt247	100	10
23	7	30	0.766667	4	OP50	sek-1(km4)	Bt247	100	10
20	9	29	0.689655	2	OP50	sek-1(km4)	Bt247	100	10
21	11	32	0.65625	3	OP50	sek-1(km4)	Bt247	100	10
19	9	28	0.678571	1	MYb115	sek-1(km4)	Bt247	25	10
19	7	26	0.730769	2	MYb115	sek-1(km4)	Bt247	25	10
28	2	30	0.933333	3	MYb115	sek-1(km4)	Bt247	25	10
23	9	32	0.71875	4	MYb115	sek-1(km4)	Bt247	25	10
29	0	29	1	3	MYb115	N2	Bt247	100	13
30	0	30	1	1	MYb115	N2	Bt247	100	13
24	1	25	0.96	2	MYb115	N2	Bt247	100	13
26	0	26	1	4	MYb115	N2	Bt247	100	13
18	9	27	0.666667	2	OP50	N2	Bt247	100	13
19	6	25	0.76	3	OP50	N2	Bt247	100	13
18	9	27	0.666667	1	OP50	N2	Bt247	100	13
13	14	27	0.481481	4	OP50	N2	Bt247	100	13
6	25	31	0.193548	1	OP50	N2	Bt247	25	13
12	17	29	0.413793	4	OP50	N2	Bt247	25	13
11	18	29	0.37931	3	OP50	N2	Bt247	25	13
5	22	27	0.185185	2	OP50	N2	Bt247	25	13
14	12	26	0.538462	2	OP50	N2	Bt247	50	13
18	20	38	0.473684	1	OP50	N2	Bt247	50	13
7	17	24	0.291667	4	OP50	N2	Bt247	50	13
10	18	28	0.357143	3	OP50	N2	Bt247	50	13
24	4	28	0.857143	1	MYb115	N2	Bt247	50	13
24	7	31	0.774194	2	MYb115	N2	Bt247	50	13
23	6	29	0.793103	4	MYb115	N2	Bt247	50	13
23	9	32	0.71875	3	MYb115	N2	Bt247	50	13
16	7	23	0.695652	1	MYb115	N2	Bt247	25	13
14	11	25	0.56	4	MYb115	N2	Bt247	25	13
20	8	28	0.714286	3	MYb115	N2	Bt247	25	13
18	13	31	0.580645	2	MYb115	N2	Bt247	25	13
17	13	30	0.566667	3	OP50	pmk-1(km25)	Bt247	50	14
15	13	28	0.535714	1	OP50	pmk-1(km25)	Bt247	50	14
16	10	26	0.615385	2	OP50	pmk-1(km25)	Bt247	50	14
18	6	24	0.75	4	OP50	pmk-1(km25)	Bt247	50	14
15	10	25	0.6	4	MYb115	pmk-1(km25)	Bt247	25	14
22	9	31	0.709677	1	MYb115	pmk-1(km25)	Bt247	25	14
17	12	29	0.586207	3	MYb115	pmk-1(km25)	Bt247	25	14
21	12	33	0.636364	2	MYb115	pmk-1(km25)	Bt247	25	14
32	4	36	0.888889	1	OP50	pmk-1(km25)	Bt247	100	14
27	5	32	0.84375	4	OP50	pmk-1(km25)	Bt247	100	14
26	4	30	0.866667	2	OP50	pmk-1(km25)	Bt247	100	14
30	11	41	0.731707	3	OP50	pmk-1(km25)	Bt247	100	14
13	18	31	0.419355	2	OP50	pmk-1(km25)	Bt247	25	14
17	22	39	0.435897	1	OP50	pmk-1(km25)	Bt247	25	14
17	14	31	0.548387	4	OP50	pmk-1(km25)	Bt247	25	14
16	14	30	0.533333	3	OP50	pmk-1(km25)	Bt247	25	14
28	1	29	0.965517	2	MYb115	pmk-1(km25)	Bt247	100	14
24	1	25	0.96	3	MYb115	pmk-1(km25)	Bt247	100	14
31	3	34	0.911765	1	MYb115	pmk-1(km25)	Bt247	100	14
25	4	29	0.862069	4	MYb115	pmk-1(km25)	Bt247	100	14
25	5	30	0.833333	4	MYb115	pmk-1(km25)	Bt247	50	14
21	5	26	0.807692	3	MYb115	pmk-1(km25)	Bt247	50	14
23	8	31	0.741935	2	MYb115	pmk-1(km25)	Bt247	50	14
24	9	33	0.727273	1	MYb115	pmk-1(km25)	Bt247	50	14
17	10	27	0.62963	2	OP50	N2	Bt247	25	15
23	5	28	0.821429	4	OP50	N2	Bt247	25	15
16	12	28	0.571429	1	OP50	N2	Bt247	25	15
17	12	29	0.586207	3	OP50	N2	Bt247	25	15
26	2	28	0.928571	4	OP50	N2	Bt247	100	15
31	1	32	0.96875	2	OP50	N2	Bt247	100	15
18	0	18	1	3	OP50	N2	Bt247	100	15
27	1	28	0.964286	1	OP50	N2	Bt247	100	15
28	3	31	0.903226	3	MYb115	N2	Bt247	25	15
20	10	30	0.666667	2	MYb115	N2	Bt247	25	15
18	9	27	0.666667	4	MYb115	N2	Bt247	25	15
19	11	30	0.633333	1	MYb115	N2	Bt247	25	15
29	1	30	0.966667	1	MYb115	N2	Bt247	50	15
30	3	33	0.909091	3	MYb115	N2	Bt247	50	15
29	1	30	0.966667	2	MYb115	N2	Bt247	50	15
26	2	28	0.928571	4	MYb115	N2	Bt247	50	15
23	2	25	0.92	3	OP50	N2	Bt247	50	15
19	6	25	0.76	2	OP50	N2	Bt247	50	15
17	11	28	0.607143	1	OP50	N2	Bt247	50	15
33	2	35	0.942857	4	OP50	N2	Bt247	50	15
39	1	40	0.975	4	MYb115	N2	Bt247	100	15
29	0	29	1	1	MYb115	N2	Bt247	100	15
33	0	33	1	3	MYb115	N2	Bt247	100	15
28	1	29	0.965517	2	MYb115	N2	Bt247	100	15
14	10	24	0.583333	1	OP50	pmk-1(km25)	Bt247	50	16
35	1	36	0.972222	3	OP50	pmk-1(km25)	Bt247	50	16
23	0	23	1	4	OP50	pmk-1(km25)	Bt247	50	16
16	3	19	0.842105	2	OP50	pmk-1(km25)	Bt247	50	16
19	11	30	0.633333	1	MYb115	pmk-1(km25)	Bt247	25	16
21	15	36	0.583333	3	MYb115	pmk-1(km25)	Bt247	25	16
20	8	28	0.714286	4	MYb115	pmk-1(km25)	Bt247	25	16
10	17	27	0.37037	2	MYb115	pmk-1(km25)	Bt247	25	16
31	1	32	0.96875	3	OP50	pmk-1(km25)	Bt247	100	16
25	2	27	0.925926	2	OP50	pmk-1(km25)	Bt247	100	16
34	0	34	1	3	OP50	pmk-1(km25)	Bt247	100	16
25	3	28	0.892857	1	OP50	pmk-1(km25)	Bt247	100	16
15	8	23	0.652174	2	OP50	pmk-1(km25)	Bt247	25	16
14	4	18	0.777778	3	OP50	pmk-1(km25)	Bt247	25	16
22	6	28	0.785714	4	OP50	pmk-1(km25)	Bt247	25	16
10	12	22	0.454545	1	OP50	pmk-1(km25)	Bt247	25	16
27	1	28	0.964286	4	MYb115	pmk-1(km25)	Bt247	100	16
26	4	30	0.866667	1	MYb115	pmk-1(km25)	Bt247	100	16
27	1	28	0.964286	3	MYb115	pmk-1(km25)	Bt247	100	16
30	3	33	0.909091	2	MYb115	pmk-1(km25)	Bt247	100	16
19	7	26	0.730769	3	MYb115	pmk-1(km25)	Bt247	50	16
22	6	28	0.785714	1	MYb115	pmk-1(km25)	Bt247	50	16
21	10	31	0.677419	4	MYb115	pmk-1(km25)	Bt247	50	16
25	2	27	0.925926	2	MYb115	pmk-1(km25)	Bt247	50	16
25	7	32	0.78125	3	MYb115	N2	Bt247	50	7,9
18	9	27	0.666667	2	MYb115	N2	Bt247	50	7,9
25	5	30	0.833333	1	MYb115	N2	Bt247	50	7,9
28	5	33	0.848485	4	MYb115	N2	Bt247	50	7,9
19	14	33	0.575758	4	MYb115	N2	Bt247	25	7,9
20	16	36	0.555556	3	MYb115	N2	Bt247	25	7,9
14	18	32	0.4375	1	MYb115	N2	Bt247	25	7,9
16	14	30	0.533333	2	MYb115	N2	Bt247	25	7,9
19	13	32	0.59375	3	OP50	N2	Bt247	50	7,9
16	20	36	0.444444	2	OP50	N2	Bt247	50	7,9
16	14	30	0.533333	1	OP50	N2	Bt247	50	7,9
19	15	34	0.558824	4	OP50	N2	Bt247	50	7,9
32	1	33	0.969697	1	MYb115	N2	Bt247	100	7,9
33	0	33	1	2	MYb115	N2	Bt247	100	7,9
32	2	34	0.941176	3	MYb115	N2	Bt247	100	7,9
29	1	30	0.966667	4	MYb115	N2	Bt247	100	7,9
22	6	28	0.785714	1	OP50	N2	Bt247	100	7,9
20	9	29	0.689655	3	OP50	N2	Bt247	100	7,9
24	5	29	0.827586	4	OP50	N2	Bt247	100	7,9
20	9	29	0.689655	2	OP50	N2	Bt247	100	7,9
8	26	34	0.235294	4	OP50	N2	Bt247	25	7,9
6	26	32	0.1875	3	OP50	N2	Bt247	25	7,9
5	22	27	0.185185	2	OP50	N2	Bt247	25	7,9
4	23	27	0.148148	1	OP50	N2	Bt247	25	7,9

## Sheet: Figure 4C
Alive	Dead	Total	Survival	Replicate	Worm strain	Bacterium	Bt strain	Bt conc	facet
12	12	24	0.5	1	kgb-1(ums3)	MYb115 PBADsga + arabinose	Bt247	100	2
12	22	34	0.352941	3	kgb-1(ums3)	MYb115 PBADsga + arabinose	Bt247	100	2
10	21	31	0.322581	2	kgb-1(ums3)	MYb115 PBADsga + arabinose	Bt247	100	2
15	9	24	0.625	1	kgb-1(ums3)	MYb115 PBADsga + arabinose	Bt247	250	2
10	20	30	0.333333	3	kgb-1(ums3)	MYb115 PBADsga + arabinose	Bt247	250	2
15	9	24	0.625	2	kgb-1(ums3)	MYb115 PBADsga + arabinose	Bt247	250	2
11	17	28	0.392857	2	N2	MYb115 PBADsga + arabinose	Bt247	50	1
15	19	34	0.441176	1	N2	MYb115 PBADsga + arabinose	Bt247	50	1
9	23	32	0.28125	3	N2	MYb115 PBADsga + arabinose	Bt247	50	1
3	20	23	0.130435	3	kgb-1(ums3)	MYb115 DsgaA	Bt247	100	2
7	19	26	0.269231	2	kgb-1(ums3)	MYb115 DsgaA	Bt247	100	2
1	24	25	0.04	1	kgb-1(ums3)	MYb115 DsgaA	Bt247	100	2
26	8	34	0.764706	1	N2	MYb115 PBADsga + arabinose	Bt247	100	1
17	13	30	0.566667	3	N2	MYb115 PBADsga + arabinose	Bt247	100	1
14	11	25	0.56	2	N2	MYb115 PBADsga + arabinose	Bt247	100	1
7	19	26	0.269231	1	kgb-1(ums3)	MYb115 PBADsga + arabinose	Bt247	50	2
4	24	28	0.142857	3	kgb-1(ums3)	MYb115 PBADsga + arabinose	Bt247	50	2
4	24	28	0.142857	2	kgb-1(ums3)	MYb115 PBADsga + arabinose	Bt247	50	2
8	17	25	0.32	1	N2	MYb115 DsgaA	Bt247	100	1
14	19	33	0.424242	3	N2	MYb115 DsgaA	Bt247	100	1
16	11	27	0.592593	2	N2	MYb115 DsgaA	Bt247	100	1
30	0	30	1	1	N2	MYb115 DsgaA	Bt247	250	1
30	1	31	0.967742	2	N2	MYb115 DsgaA	Bt247	250	1
24	2	26	0.923077	3	N2	MYb115 DsgaA	Bt247	250	1
27	0	27	1	1	N2	MYb115 PBADsga + arabinose	Bt247	250	1
36	4	40	0.9	3	N2	MYb115 PBADsga + arabinose	Bt247	250	1
26	2	28	0.928571	2	N2	MYb115 PBADsga + arabinose	Bt247	250	1
6	23	29	0.206897	2	N2	MYb115 DsgaA	Bt247	50	1
8	22	30	0.266667	1	N2	MYb115 DsgaA	Bt247	50	1
3	26	29	0.103448	3	N2	MYb115 DsgaA	Bt247	50	1
1	27	28	0.0357143	1	kgb-1(ums3)	MYb115 DsgaA	Bt247	50	2
2	25	27	0.0740741	2	kgb-1(ums3)	MYb115 DsgaA	Bt247	50	2
2	25	27	0.0740741	3	kgb-1(ums3)	MYb115 DsgaA	Bt247	50	2
18	19	37	0.486486	2	kgb-1(ums3)	MYb115 DsgaA	Bt247	250	2
17	9	26	0.653846	3	kgb-1(ums3)	MYb115 DsgaA	Bt247	250	2
19	7	26	0.730769	1	kgb-1(ums3)	MYb115 DsgaA	Bt247	250	29
30	13	43	0.697674	2	kgb-1(ums3)	MYb115 PBADsga + arabinose	Bt247	100	4
18	17	35	0.514286	3	kgb-1(ums3)	MYb115 PBADsga + arabinose	Bt247	100	4
16	14	30	0.533333	1	kgb-1(ums3)	MYb115 PBADsga + arabinose	Bt247	100	4
22	9	31	0.709677	1	kgb-1(ums3)	MYb115 PBADsga + arabinose	Bt247	250	4
31	5	36	0.861111	2	kgb-1(ums3)	MYb115 PBADsga + arabinose	Bt247	250	4
52	8	60	0.866667	3	kgb-1(ums3)	MYb115 PBADsga + arabinose	Bt247	250	4
9	19	28	0.321429	2	kgb-1(ums3)	MYb115 DsgaA	Bt247	100	4
12	20	32	0.375	1	kgb-1(ums3)	MYb115 DsgaA	Bt247	100	4
11	32	43	0.255814	3	kgb-1(ums3)	MYb115 DsgaA	Bt247	100	4
25	22	47	0.531915	3	N2	MYb115 PBADsga + arabinose	Bt247	50	3
20	24	44	0.454545	2	N2	MYb115 PBADsga + arabinose	Bt247	50	3
15	15	30	0.5	1	N2	MYb115 PBADsga + arabinose	Bt247	50	3
25	7	32	0.78125	2	N2	MYb115 PBADsga + arabinose	Bt247	100	3
40	2	42	0.952381	1	N2	MYb115 PBADsga + arabinose	Bt247	100	3
44	8	52	0.846154	3	N2	MYb115 PBADsga + arabinose	Bt247	100	3
30	0	30	1	1	N2	MYb115 DsgaA	Bt247	250	3
30	0	30	1	3	N2	MYb115 DsgaA	Bt247	250	3
30	0	30	1	2	N2	MYb115 DsgaA	Bt247	250	3
30	0	30	1	2	N2	MYb115 PBADsga + arabinose	Bt247	250	3
30	0	30	1	1	N2	MYb115 PBADsga + arabinose	Bt247	250	3
30	0	30	1	3	N2	MYb115 PBADsga + arabinose	Bt247	250	3
1	29	30	0.0333333	2	kgb-1(ums3)	MYb115 DsgaA	Bt247	50	4
3	21	24	0.125	1	kgb-1(ums3)	MYb115 DsgaA	Bt247	50	4
4	39	43	0.0930233	3	kgb-1(ums3)	MYb115 DsgaA	Bt247	50	4
19	9	28	0.678571	2	kgb-1(ums3)	MYb115 DsgaA	Bt247	250	4
14	8	22	0.636364	1	kgb-1(ums3)	MYb115 DsgaA	Bt247	250	4
19	8	27	0.703704	3	kgb-1(ums3)	MYb115 DsgaA	Bt247	250	4
9	24	33	0.272727	2	kgb-1(ums3)	MYb115 PBADsga + arabinose	Bt247	50	4
5	24	29	0.172414	1	kgb-1(ums3)	MYb115 PBADsga + arabinose	Bt247	50	4
4	27	31	0.129032	3	kgb-1(ums3)	MYb115 PBADsga + arabinose	Bt247	50	4
32	11	43	0.744186	3	N2	MYb115 DsgaA	Bt247	100	3
24	15	39	0.615385	2	N2	MYb115 DsgaA	Bt247	100	3
26	11	37	0.702703	1	N2	MYb115 DsgaA	Bt247	100	3
10	31	41	0.243902	3	N2	MYb115 DsgaA	Bt247	50	3
2	33	35	0.0571429	2	N2	MYb115 DsgaA	Bt247	50	3
3	21	24	0.125	1	N2	MYb115 DsgaA	Bt247	50	3

## Sheet: Stats
Worm strain	comparison	p-value	asterisks	test	correction	facet
N2	OP50 vs MYb115	1.56e-06	***	GLM, Tukey's HSD test	bonferroni	1
tir-1(tm3036)	OP50 vs MYb115	2e-16	***	GLM, Tukey's HSD test	bonferroni	2
N2	OP50 vs MYb115	1.01e-08	***	GLM, Tukey's HSD test	bonferroni	3
tir-1(tm3036)	OP50 vs MYb115	2e-16	***	GLM, Tukey's HSD test	bonferroni	4
N2	OP50 vs MYb115	9.73e-06	***	GLM, Tukey's HSD test	bonferroni	5
nsy-1(ag3)	OP50 vs MYb115	2.68e-06	***	GLM, Tukey's HSD test	bonferroni	6
N2	OP50 vs MYb115	1.2e-13	***	GLM, Tukey's HSD test	bonferroni	7,9
nsy-1(ag3)	OP50 vs MYb115	2e-16	***	GLM, Tukey's HSD test	bonferroni	8
sek-1(km4)	OP50 vs MYb115	2e-16	***	GLM, Tukey's HSD test	bonferroni	10
N2	OP50 vs MYb115	2e-16	***	GLM, Tukey's HSD test	bonferroni	11
sek-1(km4)	OP50 vs MYb115	2e-16	***	GLM, Tukey's HSD test	bonferroni	12
N2	OP50 vs MYb115	2e-16	***	GLM, Tukey's HSD test	bonferroni	13
pmk-1(km25)	OP50 vs MYb115	1.88e-05	***	GLM, Tukey's HSD test	bonferroni	14
N2	OP50 vs MYb115	0.00709	**	GLM, Tukey's HSD test	bonferroni	15
pmk-1(km25)	OP50 vs MYb115	0.0176	*	GLM, Tukey's HSD test	bonferroni	16
N2	MYb115 PBADsga vs MYb115 DsgaA	0.0122	*	GLM, Tukey's HSD test	bonferroni	1
kgb-1(um3)	MYb115 PBADsga vs MYb115 DsgaA	0.1771		GLM, Tukey's HSD test	bonferroni	2
N2	MYb115 PBADsga vs MYb115 DsgaA	1.75e-05	***	GLM, Tukey's HSD test	bonferroni	3
kgb-1(ums3)	MYb115 PBADsga vs MYb115 DsgaA	1.42e-08	***	GLM, Tukey's HSD test	bonferroni	4
