# Supplementary material for: Polyketide synthase-derived sphingolipids mediate microbiota protection against a bacterial pathogen in C. elegans
Source: Nat Commun. 2025 Jun 3;16:5151. doi: 10.1038/s41467-025-60234-1 (PMC12134224; doi:10.1038/s41467-025-60234-1)
Supplement: Supplementary file 11 — Supplementary Dataset 9 [file 41467_2025_60234_MOESM11_ESM.xlsx]

## Sheet: Figure 5
Bacterium	Vesicle category	Number of Vesicles	Total	Proportion	Replicate
OP50	none	3	16	0.1875	1
OP50	below 10	2	16	0.125	1
OP50	above 10	11	16	0.6875	1
MYb115 PBADsga + arabinose	none	13	20	0.65	1
MYb115 PBADsga + arabinose	below 10	5	20	0.25	1
MYb115 PBADsga + arabinose	above 10	2	20	0.1	1
MYb115 DsgaA	none	3	20	0.15	1
MYb115 DsgaA	below 10	4	20	0.2	1
MYb115 DsgaA	above 10	13	20	0.65	1
OP50	none	2	15	0.133333	2
OP50	below 10	5	15	0.333333	2
OP50	above 10	8	15	0.533333	2
MYb115 DsgaA	none	0	14	0	2
MYb115 DsgaA	below 10	2	14	0.142857	2
MYb115 DsgaA	above 10	12	14	0.857143	2
MYb115 PBADsga + arabinose	none	9	21	0.428571	2
MYb115 PBADsga + arabinose	below 10	7	21	0.333333	2
MYb115 PBADsga + arabinose	above 10	5	21	0.238095	2
OP50	none	5	20	0.25	3
OP50	below 10	3	20	0.15	3
OP50	above 10	12	20	0.6	3
MYb115 DsgaA	none	6	25	0.24	3
MYb115 DsgaA	below 10	4	25	0.16	3
MYb115 DsgaA	above 10	15	25	0.6	3
MYb115 PBADsga + arabinose	none	11	25	0.44	3
MYb115 PBADsga + arabinose	below 10	6	25	0.24	3
MYb115 PBADsga + arabinose	above 10	8	25	0.32	3
