# Supplementary material for: Polyketide synthase-derived sphingolipids mediate microbiota protection against a bacterial pathogen in C. elegans
Source: Nat Commun. 2025 Jun 3;16:5151. doi: 10.1038/s41467-025-60234-1 (PMC12134224; doi:10.1038/s41467-025-60234-1)
Supplement: Supplementary file 14 — Supplementary Dataset 12 [file 41467_2025_60234_MOESM14_ESM.xlsx]

## Sheet: Figure 7C_S17
Alive	Dead	Total	Survival	Replicate	Worm strain	Bacterium	Bt strain	Bt conc.	Experiment
30	0	30	1	1	asah-1(tm495)	OP50	Bt247	80	1
27	3	30	0.9	4	asah-1(tm495)	OP50	Bt247	80	1
26	3	29	0.896552	3	asah-1(tm495)	OP50	Bt247	80	1
26	4	30	0.866667	2	asah-1(tm495)	OP50	Bt247	80	1
21	5	26	0.807692	1	asah-2(tm609)	OP50	Bt247	40	1
17	8	25	0.68	4	asah-2(tm609)	OP50	Bt247	40	1
16	5	21	0.761905	3	asah-2(tm609)	OP50	Bt247	40	1
19	5	24	0.791667	2	asah-2(tm609)	OP50	Bt247	40	1
23	6	29	0.793103	3	N2	OP50	Bt247	40	1
25	6	31	0.806452	1	N2	OP50	Bt247	40	1
21	7	28	0.75	2	N2	OP50	Bt247	40	1
18	12	30	0.6	4	N2	OP50	Bt247	40	1
33	0	33	1	4	N2	OP50	Bt247	80	1
30	1	31	0.967742	2	N2	OP50	Bt247	80	1
29	2	31	0.935484	3	N2	OP50	Bt247	80	1
31	1	32	0.96875	1	N2	OP50	Bt247	80	1
15	14	29	0.517241	2	asah-1(tm495)	OP50	Bt247	20	1
18	12	30	0.6	3	asah-1(tm495)	OP50	Bt247	20	1
14	17	31	0.451613	1	asah-1(tm495)	OP50	Bt247	20	1
19	8	27	0.703704	4	asah-1(tm495)	OP50	Bt247	20	1
26	1	27	0.962963	2	asah-2(tm609)	OP50	Bt247	80	1
24	1	25	0.96	3	asah-2(tm609)	OP50	Bt247	80	1
28	0	28	1	4	asah-2(tm609)	OP50	Bt247	80	1
21	1	22	0.954545	1	asah-2(tm609)	OP50	Bt247	80	1
22	7	29	0.758621	3	asah-2(tm609)	OP50	Bt247	20	1
12	16	28	0.428571	4	asah-2(tm609)	OP50	Bt247	20	1
14	11	25	0.56	2	asah-2(tm609)	OP50	Bt247	20	1
17	10	27	0.62963	1	asah-2(tm609)	OP50	Bt247	20	1
21	10	31	0.677419	1	N2	OP50	Bt247	20	1
12	14	26	0.461538	2	N2	OP50	Bt247	20	1
14	17	31	0.451613	4	N2	OP50	Bt247	20	1
17	13	30	0.566667	3	N2	OP50	Bt247	20	1
17	14	31	0.548387	1	asah-1(tm495)	OP50	Bt247	40	1
18	11	29	0.62069	2	asah-1(tm495)	OP50	Bt247	40	1
20	9	29	0.689655	3	asah-1(tm495)	OP50	Bt247	40	1
19	9	28	0.678571	4	asah-1(tm495)	OP50	Bt247	40	1
15	12	27	0.555556	3	N2	OP50	Bt247	20	2
8	19	27	0.296296	4	N2	OP50	Bt247	20	2
8	25	33	0.242424	2	N2	OP50	Bt247	20	2
10	25	35	0.285714	1	N2	OP50	Bt247	20	2
34	4	38	0.894737	1	sptl-3(ok1927)	OP50	Bt247	40	2
34	6	40	0.85	4	sptl-3(ok1927)	OP50	Bt247	40	2
26	1	27	0.962963	3	sptl-3(ok1927)	OP50	Bt247	40	2
27	3	30	0.9	2	sptl-3(ok1927)	OP50	Bt247	40	2
30	11	41	0.731707	2	sptl-1(ok1693)	OP50	Bt247	40	2
33	10	43	0.767442	4	sptl-1(ok1693)	OP50	Bt247	40	2
29	3	32	0.90625	3	sptl-1(ok1693)	OP50	Bt247	40	2
27	5	32	0.84375	1	sptl-1(ok1693)	OP50	Bt247	40	2
22	2	24	0.916667	4	sptl-1(ok1693)	OP50	Bt247	80	2
27	1	28	0.964286	3	sptl-1(ok1693)	OP50	Bt247	80	2
44	7	51	0.862745	1	sptl-1(ok1693)	OP50	Bt247	80	2
25	2	27	0.925926	2	sptl-1(ok1693)	OP50	Bt247	80	2
31	11	42	0.738095	3	N2	OP50	Bt247	40	2
18	10	28	0.642857	4	N2	OP50	Bt247	40	2
37	10	47	0.787234	1	N2	OP50	Bt247	40	2
35	3	38	0.921053	2	N2	OP50	Bt247	40	2
22	2	24	0.916667	2	sptl-3(ok1927)	OP50	Bt247	20	2
27	8	35	0.771429	4	sptl-3(ok1927)	OP50	Bt247	20	2
33	2	35	0.942857	3	sptl-3(ok1927)	OP50	Bt247	20	2
24	11	35	0.685714	1	sptl-3(ok1927)	OP50	Bt247	20	2
30	2	32	0.9375	3	sptl-3(ok1927)	OP50	Bt247	80	2
27	5	32	0.84375	2	sptl-3(ok1927)	OP50	Bt247	80	2
32	0	32	1	1	sptl-3(ok1927)	OP50	Bt247	80	2
17	4	21	0.809524	3	sptl-3(ok1927)	OP50	Bt247	80	2
19	8	27	0.703704	2	N2	OP50	Bt247	80	2
30	0	30	1	1	N2	OP50	Bt247	80	2
14	7	21	0.666667	4	N2	OP50	Bt247	80	2
26	3	29	0.896552	3	N2	OP50	Bt247	80	2
23	7	30	0.766667	2	sptl-1(ok1693)	OP50	Bt247	20	2
22	4	26	0.846154	3	sptl-1(ok1693)	OP50	Bt247	20	2
18	17	35	0.514286	4	sptl-1(ok1693)	OP50	Bt247	20	2
31	9	40	0.775	1	sptl-1(ok1693)	OP50	Bt247	20	2
6	25	31	0.193548	4	asah-2(tm609)	OP50	Bt247	20	3
8	25	33	0.242424	3	asah-2(tm609)	OP50	Bt247	20	3
14	21	35	0.4	1	asah-2(tm609)	OP50	Bt247	20	3
4	17	21	0.190476	2	asah-2(tm609)	OP50	Bt247	20	3
3	37	40	0.075	4	asah-1(tm495)	OP50	Bt247	20	3
0	30	30	0	2	asah-1(tm495)	OP50	Bt247	20	3
6	26	32	0.1875	3	asah-1(tm495)	OP50	Bt247	20	3
0	30	30	0	1	asah-1(tm495)	OP50	Bt247	20	3
14	26	40	0.35	2	N2	OP50	Bt247	40	3
28	36	64	0.4375	4	N2	OP50	Bt247	40	3
17	14	31	0.548387	3	N2	OP50	Bt247	40	3
20	15	35	0.571429	1	N2	OP50	Bt247	40	3
6	19	25	0.24	3	N2	OP50	Bt247	20	3
9	41	50	0.18	1	N2	OP50	Bt247	20	3
6	30	36	0.166667	2	N2	OP50	Bt247	20	3
4	23	27	0.148148	4	N2	OP50	Bt247	20	3
23	40	63	0.365079	1	asah-1(tm495)	OP50	Bt247	80	3
22	20	42	0.52381	4	asah-1(tm495)	OP50	Bt247	80	3
32	26	58	0.551724	3	asah-1(tm495)	OP50	Bt247	80	3
42	22	64	0.65625	2	asah-1(tm495)	OP50	Bt247	80	3
14	30	44	0.318182	3	asah-2(tm609)	OP50	Bt247	40	3
10	21	31	0.322581	2	asah-2(tm609)	OP50	Bt247	40	3
8	25	33	0.242424	4	asah-2(tm609)	OP50	Bt247	40	3
9	19	28	0.321429	1	asah-2(tm609)	OP50	Bt247	40	3
38	3	41	0.926829	3	N2	OP50	Bt247	80	3
42	5	47	0.893617	1	N2	OP50	Bt247	80	3
27	7	34	0.794118	4	N2	OP50	Bt247	80	3
38	6	44	0.863636	2	N2	OP50	Bt247	80	3
28	12	40	0.7	3	asah-2(tm609)	OP50	Bt247	80	3
17	6	23	0.73913	4	asah-2(tm609)	OP50	Bt247	80	3
29	11	40	0.725	2	asah-2(tm609)	OP50	Bt247	80	3
17	12	29	0.586207	1	asah-2(tm609)	OP50	Bt247	80	3
14	36	50	0.28	1	asah-1(tm495)	OP50	Bt247	40	3
7	46	53	0.132075	2	asah-1(tm495)	OP50	Bt247	40	3
12	22	34	0.352941	3	asah-1(tm495)	OP50	Bt247	40	3
6	23	29	0.206897	4	asah-1(tm495)	OP50	Bt247	40	3
18	11	29	0.62069	2	asm-3(ok1744)	OP50	Bt247	20	4
2	12	14	0.142857	1	asm-3(ok1744)	OP50	Bt247	20	4
13	16	29	0.448276	4	asm-3(ok1744)	OP50	Bt247	20	4
20	13	33	0.606061	3	asm-3(ok1744)	OP50	Bt247	20	4
40	15	55	0.727273	2	N2	OP50	Bt247	40	4
21	14	35	0.6	4	N2	OP50	Bt247	40	4
27	18	45	0.6	1	N2	OP50	Bt247	40	4
18	24	42	0.428571	3	N2	OP50	Bt247	40	4
30	0	30	1	1	asm-3(ok1744)	OP50	Bt247	40	4
22	0	22	1	3	asm-3(ok1744)	OP50	Bt247	40	4
21	9	30	0.7	2	asm-3(ok1744)	OP50	Bt247	40	4
29	4	33	0.878788	4	asm-3(ok1744)	OP50	Bt247	40	4
32	1	33	0.969697	1	asm-3(ok1744)	OP50	Bt247	80	4
24	0	24	1	4	asm-3(ok1744)	OP50	Bt247	80	4
29	0	29	1	2	asm-3(ok1744)	OP50	Bt247	80	4
34	3	37	0.918919	3	asm-3(ok1744)	OP50	Bt247	80	4
44	1	45	0.977778	4	N2	OP50	Bt247	80	4
35	8	43	0.813953	3	N2	OP50	Bt247	80	4
47	15	62	0.758065	1	N2	OP50	Bt247	80	4
50	5	55	0.909091	2	N2	OP50	Bt247	80	4
11	34	45	0.244444	1	N2	OP50	Bt247	20	4
17	39	56	0.303571	3	N2	OP50	Bt247	20	4
41	12	53	0.773585	2	N2	OP50	Bt247	20	4
10	29	39	0.25641	4	N2	OP50	Bt247	20	4
36	2	38	0.947368	1	asah-1(tm495)	OP50	Bt247	80	5
25	9	34	0.735294	4	asah-1(tm495)	OP50	Bt247	80	5
27	1	28	0.964286	3	asah-1(tm495)	OP50	Bt247	80	5
24	4	28	0.857143	2	asah-1(tm495)	OP50	Bt247	80	5
26	2	28	0.928571	3	asah-2(tm609)	MYb115	Bt247	20	5
18	17	35	0.514286	1	asah-2(tm609)	MYb115	Bt247	20	5
13	14	27	0.481481	2	asah-2(tm609)	MYb115	Bt247	20	5
19	13	32	0.59375	4	asah-2(tm609)	MYb115	Bt247	20	5
17	21	38	0.447368	1	asah-2(tm609)	OP50	Bt247	40	5
14	14	28	0.5	2	asah-2(tm609)	OP50	Bt247	40	5
17	13	30	0.566667	3	asah-2(tm609)	OP50	Bt247	40	5
9	14	23	0.391304	4	asah-2(tm609)	OP50	Bt247	40	5
24	18	42	0.571429	4	N2	OP50	Bt247	40	5
22	10	32	0.6875	2	N2	OP50	Bt247	40	5
23	7	30	0.766667	1	N2	OP50	Bt247	40	5
57	4	61	0.934426	3	N2	OP50	Bt247	40	5
17	13	30	0.566667	4	asah-1(tm495)	OP50	Bt247	20	5
10	20	30	0.333333	2	asah-1(tm495)	OP50	Bt247	20	5
25	10	35	0.714286	3	asah-1(tm495)	OP50	Bt247	20	5
21	15	36	0.583333	1	asah-1(tm495)	OP50	Bt247	20	5
22	11	33	0.666667	4	asah-2(tm609)	OP50	Bt247	80	5
18	10	28	0.642857	3	asah-2(tm609)	OP50	Bt247	80	5
24	9	33	0.727273	1	asah-2(tm609)	OP50	Bt247	80	5
22	6	28	0.785714	2	asah-2(tm609)	OP50	Bt247	80	5
25	13	38	0.657895	1	asah-1(tm495)	OP50	Bt247	40	5
31	4	35	0.885714	2	asah-1(tm495)	OP50	Bt247	40	5
23	7	30	0.766667	4	asah-1(tm495)	OP50	Bt247	40	5
18	8	26	0.692308	3	asah-1(tm495)	OP50	Bt247	40	5
16	34	50	0.32	3	N2	OP50	Bt247	20	5
20	16	36	0.555556	1	N2	OP50	Bt247	20	5
16	25	41	0.390244	2	N2	OP50	Bt247	20	5
10	28	38	0.263158	4	N2	OP50	Bt247	20	5
29	1	30	0.966667	2	asah-1(tm495)	MYb115	Bt247	80	5
28	2	30	0.933333	3	asah-1(tm495)	MYb115	Bt247	80	5
30	0	30	1	1	asah-1(tm495)	MYb115	Bt247	80	5
26	2	28	0.928571	4	asah-1(tm495)	MYb115	Bt247	80	5
13	14	27	0.481481	3	N2	MYb115	Bt247	20	5
19	16	35	0.542857	2	N2	MYb115	Bt247	20	5
13	14	27	0.481481	4	N2	MYb115	Bt247	20	5
6	22	28	0.214286	1	N2	MYb115	Bt247	20	5
28	1	29	0.965517	3	N2	MYb115	Bt247	80	5
36	0	36	1	4	N2	MYb115	Bt247	80	5
27	2	29	0.931034	1	N2	MYb115	Bt247	80	5
28	0	28	1	2	N2	MYb115	Bt247	80	5
34	3	37	0.918919	1	asah-2(tm609)	MYb115	Bt247	40	5
29	0	29	1	4	asah-2(tm609)	MYb115	Bt247	40	5
32	1	33	0.969697	2	asah-2(tm609)	MYb115	Bt247	40	5
28	2	30	0.933333	3	asah-2(tm609)	MYb115	Bt247	40	5
23	6	29	0.793103	4	N2	OP50	Bt247	80	5
20	5	25	0.8	3	N2	OP50	Bt247	80	5
32	6	38	0.842105	1	N2	OP50	Bt247	80	5
27	1	28	0.964286	2	N2	OP50	Bt247	80	5
26	1	27	0.962963	3	asah-2(tm609)	MYb115	Bt247	80	5
41	0	41	1	2	asah-2(tm609)	MYb115	Bt247	80	5
29	1	30	0.966667	1	asah-2(tm609)	MYb115	Bt247	80	5
28	0	28	1	4	asah-2(tm609)	MYb115	Bt247	80	5
34	2	36	0.944444	3	asah-1(tm495)	MYb115	Bt247	40	5
27	5	32	0.84375	2	asah-1(tm495)	MYb115	Bt247	40	5
37	10	47	0.787234	1	asah-1(tm495)	MYb115	Bt247	40	5
26	7	33	0.787879	4	asah-1(tm495)	MYb115	Bt247	40	5
24	4	28	0.857143	3	N2	MYb115	Bt247	40	5
34	2	36	0.944444	1	N2	MYb115	Bt247	40	5
27	4	31	0.870968	4	N2	MYb115	Bt247	40	5
30	2	32	0.9375	2	N2	MYb115	Bt247	40	5
14	13	27	0.518519	2	asah-1(tm495)	MYb115	Bt247	20	5
22	9	31	0.709677	1	asah-1(tm495)	MYb115	Bt247	20	5
11	17	28	0.392857	3	asah-1(tm495)	MYb115	Bt247	20	5
17	11	28	0.607143	4	asah-1(tm495)	MYb115	Bt247	20	5
9	22	31	0.290323	1	asah-2(tm609)	OP50	Bt247	20	5
6	24	30	0.2	4	asah-2(tm609)	OP50	Bt247	20	5
8	22	30	0.266667	3	asah-2(tm609)	OP50	Bt247	20	5
9	18	27	0.333333	2	asah-2(tm609)	OP50	Bt247	20	5
30	0	30	1	2	hyl-2(ok1766)	MYb115	Bt247	80	6
32	0	32	1	4	hyl-2(ok1766)	MYb115	Bt247	80	6
34	0	34	1	3	hyl-2(ok1766)	MYb115	Bt247	80	6
32	0	32	1	1	hyl-2(ok1766)	MYb115	Bt247	80	6
23	6	29	0.793103	1	N2	MYb115	Bt247	20	6
27	4	31	0.870968	4	N2	MYb115	Bt247	20	6
23	11	34	0.676471	2	N2	MYb115	Bt247	20	6
23	7	30	0.766667	3	N2	MYb115	Bt247	20	6
29	1	30	0.966667	4	hyl-1(ok976)	MYb115	Bt247	80	6
30	1	31	0.967742	3	hyl-1(ok976)	MYb115	Bt247	80	6
30	0	30	1	2	hyl-1(ok976)	MYb115	Bt247	80	6
31	0	31	1	1	hyl-1(ok976)	MYb115	Bt247	80	6
29	1	30	0.966667	3	hyl-1(ok976)	MYb115	Bt247	40	6
29	0	29	1	1	hyl-1(ok976)	MYb115	Bt247	40	6
31	0	31	1	2	hyl-1(ok976)	MYb115	Bt247	40	6
28	2	30	0.933333	4	hyl-1(ok976)	MYb115	Bt247	40	6
30	1	31	0.967742	2	hyl-2(ok1766)	MYb115	Bt247	40	6
30	1	31	0.967742	1	hyl-2(ok1766)	MYb115	Bt247	40	6
31	2	33	0.939394	3	hyl-2(ok1766)	MYb115	Bt247	40	6
28	1	29	0.965517	4	hyl-2(ok1766)	MYb115	Bt247	40	6
29	2	31	0.935484	4	hyl-2(ok1766)	MYb115	Bt247	20	6
30	3	33	0.909091	2	hyl-2(ok1766)	MYb115	Bt247	20	6
31	0	31	1	3	hyl-2(ok1766)	MYb115	Bt247	20	6
30	2	32	0.9375	1	hyl-2(ok1766)	MYb115	Bt247	20	6
30	1	31	0.967742	3	N2	MYb115	Bt247	80	6
30	1	31	0.967742	1	N2	MYb115	Bt247	80	6
31	1	32	0.96875	2	N2	MYb115	Bt247	80	6
30	0	30	1	4	N2	MYb115	Bt247	80	6
25	2	27	0.925926	4	hyl-1(ok976)	MYb115	Bt247	20	6
30	2	32	0.9375	3	hyl-1(ok976)	MYb115	Bt247	20	6
24	6	30	0.8	1	hyl-1(ok976)	MYb115	Bt247	20	6
25	7	32	0.78125	2	hyl-1(ok976)	MYb115	Bt247	20	6
29	1	30	0.966667	1	N2	MYb115	Bt247	40	6
27	3	30	0.9	2	N2	MYb115	Bt247	40	6
29	1	30	0.966667	3	N2	MYb115	Bt247	40	6
27	3	30	0.9	4	N2	MYb115	Bt247	40	6
24	4	28	0.857143	4	hyl-2(ok1766)	OP50	Bt247	20	6
23	7	30	0.766667	2	hyl-2(ok1766)	OP50	Bt247	20	6
25	5	30	0.833333	3	hyl-2(ok1766)	OP50	Bt247	20	6
28	3	31	0.903226	1	hyl-2(ok1766)	OP50	Bt247	20	6
28	1	29	0.965517	1	hyl-1(ok976)	OP50	Bt247	20	6
26	2	28	0.928571	3	hyl-1(ok976)	OP50	Bt247	20	6
28	2	30	0.933333	4	hyl-1(ok976)	OP50	Bt247	20	6
27	3	30	0.9	2	hyl-1(ok976)	OP50	Bt247	20	6
30	1	31	0.967742	1	hyl-2(ok1766)	OP50	Bt247	80	6
30	0	30	1	3	hyl-2(ok1766)	OP50	Bt247	80	6
31	0	31	1	4	hyl-2(ok1766)	OP50	Bt247	80	6
30	3	33	0.909091	2	hyl-2(ok1766)	OP50	Bt247	80	6
23	9	32	0.71875	2	N2	OP50	Bt247	40	6
25	11	36	0.694444	3	N2	OP50	Bt247	40	6
19	12	31	0.612903	1	N2	OP50	Bt247	40	6
26	6	32	0.8125	4	N2	OP50	Bt247	40	6
31	0	31	1	4	hyl-1(ok976)	OP50	Bt247	80	6
32	0	32	1	2	hyl-1(ok976)	OP50	Bt247	80	6
34	0	34	1	3	hyl-1(ok976)	OP50	Bt247	80	6
30	0	30	1	1	hyl-1(ok976)	OP50	Bt247	80	6
13	16	29	0.448276	4	N2	OP50	Bt247	20	6
22	11	33	0.666667	1	N2	OP50	Bt247	20	6
20	9	29	0.689655	2	N2	OP50	Bt247	20	6
14	19	33	0.424242	3	N2	OP50	Bt247	20	6
25	3	28	0.892857	4	N2	OP50	Bt247	20	6
27	3	30	0.9	1	hyl-2(ok1766)	OP50	Bt247	40	6
28	1	29	0.965517	4	hyl-2(ok1766)	OP50	Bt247	40	6
29	2	31	0.935484	2	hyl-2(ok1766)	OP50	Bt247	40	6
29	1	30	0.966667	3	hyl-2(ok1766)	OP50	Bt247	40	6
26	2	28	0.928571	4	hyl-1(ok976)	OP50	Bt247	40	6
26	2	28	0.928571	1	hyl-1(ok976)	OP50	Bt247	40	6
28	2	30	0.933333	2	hyl-1(ok976)	OP50	Bt247	40	6
27	2	29	0.931034	3	N2	OP50	Bt247	80	6
27	3	30	0.9	1	N2	OP50	Bt247	80	6
25	3	28	0.892857	4	N2	OP50	Bt247	80	6
25	7	32	0.78125	2	N2	OP50	Bt247	80	6
20	7	27	0.740741	1	hyl-2(ok1766)	OP50	Bt247	20	7
25	4	29	0.862069	4	hyl-2(ok1766)	OP50	Bt247	20	7
24	4	28	0.857143	2	hyl-2(ok1766)	OP50	Bt247	20	7
25	3	28	0.892857	3	hyl-2(ok1766)	OP50	Bt247	20	7
29	0	29	1	4	hyl-2(ok1766)	MYb115	Bt247	20	7
28	1	29	0.965517	2	hyl-2(ok1766)	MYb115	Bt247	20	7
32	0	32	1	1	hyl-2(ok1766)	MYb115	Bt247	20	7
31	0	31	1	3	hyl-2(ok1766)	MYb115	Bt247	20	7
26	5	31	0.83871	2	hyl-1(ok976)	OP50	Bt247	40	7
29	0	29	1	1	hyl-1(ok976)	OP50	Bt247	40	7
28	2	30	0.933333	4	hyl-1(ok976)	OP50	Bt247	40	7
30	1	31	0.967742	3	hyl-1(ok976)	OP50	Bt247	40	7
29	0	29	1	4	hyl-2(ok1766)	MYb115	Bt247	40	7
31	0	31	1	3	hyl-2(ok1766)	MYb115	Bt247	40	7
29	2	31	0.935484	1	hyl-2(ok1766)	MYb115	Bt247	40	7
26	0	26	1	2	hyl-2(ok1766)	MYb115	Bt247	40	7
28	3	31	0.903226	1	N2	OP50	Bt247	80	7
25	8	33	0.757576	2	N2	OP50	Bt247	80	7
19	8	27	0.703704	3	N2	OP50	Bt247	80	7
29	3	32	0.90625	4	N2	OP50	Bt247	80	7
29	1	30	0.966667	2	hyl-1(ok976)	OP50	Bt247	80	7
26	1	27	0.962963	1	hyl-1(ok976)	OP50	Bt247	80	7
29	1	30	0.966667	3	hyl-1(ok976)	OP50	Bt247	80	7
29	0	29	1	4	hyl-1(ok976)	OP50	Bt247	80	7
29	0	29	1	1	hyl-2(ok1766)	OP50	Bt247	80	7
26	1	27	0.962963	3	hyl-2(ok1766)	OP50	Bt247	80	7
29	0	29	1	4	hyl-2(ok1766)	OP50	Bt247	80	7
30	0	30	1	2	hyl-2(ok1766)	OP50	Bt247	80	7
29	1	30	0.966667	2	hyl-1(ok976)	MYb115	Bt247	40	7
28	2	30	0.933333	1	hyl-1(ok976)	MYb115	Bt247	40	7
30	0	30	1	3	hyl-1(ok976)	MYb115	Bt247	40	7
29	0	29	1	1	hyl-1(ok976)	MYb115	Bt247	80	7
31	0	31	1	4	hyl-1(ok976)	MYb115	Bt247	80	7
30	0	30	1	3	hyl-1(ok976)	MYb115	Bt247	80	7
28	1	29	0.965517	2	hyl-1(ok976)	MYb115	Bt247	80	7
31	0	31	1	4	hyl-2(ok1766)	MYb115	Bt247	80	7
28	1	29	0.965517	1	hyl-2(ok1766)	MYb115	Bt247	80	7
32	0	32	1	3	hyl-2(ok1766)	MYb115	Bt247	80	7
31	0	31	1	2	hyl-2(ok1766)	MYb115	Bt247	80	7
14	15	29	0.482759	2	N2	MYb115	Bt247	20	7
25	6	31	0.806452	4	N2	MYb115	Bt247	20	7
21	9	30	0.7	3	N2	MYb115	Bt247	20	7
23	7	30	0.766667	1	N2	MYb115	Bt247	20	7
27	4	31	0.870968	1	hyl-1(ok976)	MYb115	Bt247	20	7
25	5	30	0.833333	3	hyl-1(ok976)	MYb115	Bt247	20	7
27	0	27	1	4	hyl-1(ok976)	MYb115	Bt247	20	7
27	2	29	0.931034	2	hyl-1(ok976)	MYb115	Bt247	20	7
20	9	29	0.689655	2	N2	OP50	Bt247	40	7
14	14	28	0.5	2	N2	OP50	Bt247	40	7
17	13	30	0.566667	2	N2	OP50	Bt247	40	7
15	13	28	0.535714	1	N2	OP50	Bt247	40	7
28	1	29	0.965517	4	N2	MYb115	Bt247	80	7
30	0	30	1	1	N2	MYb115	Bt247	80	7
30	1	31	0.967742	3	N2	MYb115	Bt247	80	7
28	1	29	0.965517	2	N2	MYb115	Bt247	80	7
27	3	30	0.9	3	N2	MYb115	Bt247	40	7
28	2	30	0.933333	2	N2	MYb115	Bt247	40	7
25	4	29	0.862069	4	N2	MYb115	Bt247	40	7
30	2	32	0.9375	1	N2	MYb115	Bt247	40	7
11	18	29	0.37931	3	N2	OP50	Bt247	20	7
9	21	30	0.3	4	N2	OP50	Bt247	20	7
9	19	28	0.321429	1	N2	OP50	Bt247	20	7
15	15	30	0.5	2	N2	OP50	Bt247	20	7
27	1	28	0.964286	3	hyl-2(ok1766)	OP50	Bt247	40	7
29	2	31	0.935484	4	hyl-2(ok1766)	OP50	Bt247	40	7
26	0	26	1	1	hyl-2(ok1766)	OP50	Bt247	40	7
30	2	32	0.9375	2	hyl-2(ok1766)	OP50	Bt247	40	7
28	2	30	0.933333	4	hyl-1(ok976)	OP50	Bt247	20	7
19	8	27	0.703704	3	hyl-1(ok976)	OP50	Bt247	20	7
27	6	33	0.818182	2	hyl-1(ok976)	OP50	Bt247	20	7
25	6	31	0.806452	1	hyl-1(ok976)	OP50	Bt247	20	7
30	8	38	0.789474	3	sptl-1(ok1693)	MYb115	Bt247	40	8
30	1	31	0.967742	2	sptl-1(ok1693)	MYb115	Bt247	40	8
26	5	31	0.83871	1	sptl-1(ok1693)	MYb115	Bt247	40	8
31	1	32	0.96875	4	sptl-1(ok1693)	MYb115	Bt247	40	8
31	8	39	0.794872	2	sptl-1(ok1693)	OP50	Bt247	40	8
21	15	36	0.583333	3	sptl-1(ok1693)	OP50	Bt247	40	8
29	2	31	0.935484	1	sptl-1(ok1693)	OP50	Bt247	40	8
21	4	25	0.84	4	sptl-1(ok1693)	OP50	Bt247	40	8
16	16	32	0.5	2	N2	MYb115	Bt247	40	8
30	4	34	0.882353	3	N2	MYb115	Bt247	40	8
17	14	31	0.548387	1	N2	MYb115	Bt247	40	8
21	9	30	0.7	4	N2	MYb115	Bt247	40	8
26	6	32	0.8125	4	N2	OP50	Bt247	80	8
17	13	30	0.566667	3	N2	OP50	Bt247	80	8
18	11	29	0.62069	1	N2	OP50	Bt247	80	8
19	9	28	0.678571	2	N2	OP50	Bt247	80	8
29	4	33	0.878788	1	sptl-1(ok1693)	OP50	Bt247	80	8
28	3	31	0.903226	3	sptl-1(ok1693)	OP50	Bt247	80	8
29	1	30	0.966667	2	sptl-1(ok1693)	OP50	Bt247	80	8
29	0	29	1	4	sptl-1(ok1693)	OP50	Bt247	80	8
28	10	38	0.736842	4	N2	MYb115	Bt247	20	8
31	7	38	0.815789	3	N2	MYb115	Bt247	20	8
13	17	30	0.433333	2	N2	MYb115	Bt247	20	8
27	12	39	0.692308	1	N2	MYb115	Bt247	20	8
26	2	28	0.928571	2	sptl-1(ok1693)	MYb115	Bt247	20	8
21	15	36	0.583333	3	sptl-1(ok1693)	MYb115	Bt247	20	8
18	9	27	0.666667	1	sptl-1(ok1693)	MYb115	Bt247	20	8
23	3	26	0.884615	4	sptl-1(ok1693)	MYb115	Bt247	20	8
30	0	30	1	3	sptl-1(ok1693)	MYb115	Bt247	80	8
30	1	31	0.967742	1	sptl-1(ok1693)	MYb115	Bt247	80	8
34	2	36	0.944444	2	sptl-1(ok1693)	MYb115	Bt247	80	8
25	2	27	0.925926	4	sptl-1(ok1693)	MYb115	Bt247	80	8
19	12	31	0.612903	3	N2	OP50	Bt247	40	8
10	25	35	0.285714	4	N2	OP50	Bt247	40	8
10	19	29	0.344828	1	N2	OP50	Bt247	40	8
9	18	27	0.333333	2	N2	OP50	Bt247	40	8
18	7	25	0.72	2	sptl-1(ok1693)	OP50	Bt247	20	8
17	8	25	0.68	3	sptl-1(ok1693)	OP50	Bt247	20	8
15	10	25	0.6	4	sptl-1(ok1693)	OP50	Bt247	20	8
24	8	32	0.75	1	sptl-1(ok1693)	OP50	Bt247	20	8
29	0	29	1	4	N2	MYb115	Bt247	80	8
30	3	33	0.909091	2	N2	MYb115	Bt247	80	8
30	1	31	0.967742	1	N2	MYb115	Bt247	80	8
27	1	28	0.964286	3	N2	MYb115	Bt247	80	8
5	23	28	0.178571	1	N2	OP50	Bt247	20	8
5	25	30	0.166667	3	N2	OP50	Bt247	20	8
6	20	26	0.230769	4	N2	OP50	Bt247	20	8
4	27	31	0.129032	2	N2	OP50	Bt247	20	8
28	0	28	1	2	asm-3(ok1744)	MYb115	Bt247	40	9
30	0	30	1	1	asm-3(ok1744)	MYb115	Bt247	40	9
25	0	25	1	4	asm-3(ok1744)	MYb115	Bt247	40	9
28	0	28	1	3	asm-3(ok1744)	MYb115	Bt247	40	9
18	14	32	0.5625	1	N2	MYb115	Bt247	40	9
12	18	30	0.4	3	N2	MYb115	Bt247	40	9
18	13	31	0.580645	2	N2	MYb115	Bt247	40	9
13	16	29	0.448276	4	N2	MYb115	Bt247	40	9
4	27	31	0.129032	2	N2	MYb115	Bt247	20	9
10	21	31	0.322581	3	N2	MYb115	Bt247	20	9
10	21	31	0.322581	1	N2	MYb115	Bt247	20	9
8	23	31	0.258065	4	N2	MYb115	Bt247	20	9
28	1	29	0.965517	1	asm-3(ok1744)	MYb115	Bt247	20	9
32	1	33	0.969697	4	asm-3(ok1744)	MYb115	Bt247	20	9
28	0	28	1	2	asm-3(ok1744)	MYb115	Bt247	20	9
28	1	29	0.965517	3	asm-3(ok1744)	MYb115	Bt247	20	9
27	0	27	1	3	asm-3(ok1744)	MYb115	Bt247	80	9
28	0	28	1	4	asm-3(ok1744)	MYb115	Bt247	80	9
30	0	30	1	2	asm-3(ok1744)	MYb115	Bt247	80	9
26	1	27	0.962963	1	asm-3(ok1744)	MYb115	Bt247	80	9
30	0	30	1	3	N2	MYb115	Bt247	80	9
27	3	30	0.9	4	N2	MYb115	Bt247	80	9
26	3	29	0.896552	2	N2	MYb115	Bt247	80	9
29	1	30	0.966667	1	N2	MYb115	Bt247	80	9
21	8	29	0.724138	4	asah-1(tm495)	OP50	Bt247	80	10
16	12	28	0.571429	2	asah-1(tm495)	OP50	Bt247	80	10
22	7	29	0.758621	3	asah-1(tm495)	OP50	Bt247	80	10
30	4	34	0.882353	1	asah-1(tm495)	OP50	Bt247	80	10
23	13	36	0.638889	3	asah-2(tm609)	OP50	Bt247	40	10
21	8	29	0.724138	2	asah-2(tm609)	OP50	Bt247	40	10
24	12	36	0.666667	1	asah-2(tm609)	OP50	Bt247	40	10
14	11	25	0.56	4	asah-2(tm609)	OP50	Bt247	40	10
26	4	30	0.866667	2	N2	OP50	Bt247	40	10
24	3	27	0.888889	3	N2	OP50	Bt247	40	10
22	8	30	0.733333	1	N2	OP50	Bt247	40	10
33	7	40	0.825	4	N2	OP50	Bt247	40	10
9	19	28	0.321429	4	asah-1(tm495)	OP50	Bt247	20	10
6	24	30	0.2	3	asah-1(tm495)	OP50	Bt247	20	10
8	24	32	0.25	2	asah-1(tm495)	OP50	Bt247	20	10
9	21	30	0.3	1	asah-1(tm495)	OP50	Bt247	20	10
30	0	30	1	3	asah-2(tm609)	OP50	Bt247	80	10
30	0	30	1	2	asah-2(tm609)	OP50	Bt247	80	10
20	6	26	0.769231	1	asah-2(tm609)	OP50	Bt247	80	10
25	2	27	0.925926	4	asah-2(tm609)	OP50	Bt247	80	10
17	17	34	0.5	1	asah-1(tm495)	OP50	Bt247	40	10
18	25	43	0.418605	4	asah-1(tm495)	OP50	Bt247	40	10
16	13	29	0.551724	2	asah-1(tm495)	OP50	Bt247	40	10
17	15	32	0.53125	3	asah-1(tm495)	OP50	Bt247	40	10
20	14	34	0.588235	4	N2	OP50	Bt247	20	10
14	13	27	0.518519	2	N2	OP50	Bt247	20	10
21	9	30	0.7	3	N2	OP50	Bt247	20	10
27	4	31	0.870968	1	N2	OP50	Bt247	20	10
34	2	36	0.944444	1	N2	OP50	Bt247	80	10
32	0	32	1	2	N2	OP50	Bt247	80	10
28	2	30	0.933333	3	N2	OP50	Bt247	80	10
30	1	31	0.967742	4	N2	OP50	Bt247	80	10
14	13	27	0.518519	3	asah-2(tm609)	OP50	Bt247	20	10
10	17	27	0.37037	2	asah-2(tm609)	OP50	Bt247	20	10
15	15	30	0.5	1	asah-2(tm609)	OP50	Bt247	20	10
11	14	25	0.44	4	asah-2(tm609)	OP50	Bt247	20	10
27	2	29	0.931034	1	N2	OP50	Bt247	80	11
29	1	30	0.966667	4	N2	OP50	Bt247	80	11
28	2	30	0.933333	3	N2	OP50	Bt247	80	11
29	1	30	0.966667	2	N2	OP50	Bt247	80	11
9	21	30	0.3	3	sms-1(ok2399)	OP50	Bt247	20	11
6	22	28	0.214286	4	sms-1(ok2399)	OP50	Bt247	20	11
4	24	28	0.142857	1	sms-1(ok2399)	OP50	Bt247	20	11
6	20	26	0.230769	2	sms-1(ok2399)	OP50	Bt247	20	11
13	10	23	0.565217	1	sms-1(ok2399)	OP50	Bt247	40	11
13	12	25	0.52	4	sms-1(ok2399)	OP50	Bt247	40	11
9	17	26	0.346154	3	sms-1(ok2399)	OP50	Bt247	40	11
10	15	25	0.4	2	sms-1(ok2399)	OP50	Bt247	40	11
22	4	26	0.846154	3	sms-1(ok2399)	OP50	Bt247	80	11
19	8	27	0.703704	2	sms-1(ok2399)	OP50	Bt247	80	11
20	6	26	0.769231	4	sms-1(ok2399)	OP50	Bt247	80	11
17	9	26	0.653846	1	sms-1(ok2399)	OP50	Bt247	80	11
16	14	30	0.533333	2	N2	OP50	Bt247	20	11
13	17	30	0.433333	4	N2	OP50	Bt247	20	11
19	10	29	0.655172	1	N2	OP50	Bt247	20	11
16	15	31	0.516129	3	N2	OP50	Bt247	20	11
16	14	30	0.533333	2	N2	OP50	Bt247	40	11
22	6	28	0.785714	3	N2	OP50	Bt247	40	11
25	4	29	0.862069	4	N2	OP50	Bt247	40	11
20	10	30	0.666667	1	N2	OP50	Bt247	40	11
21	2	23	0.913043	1	asm-3(ok1744)	OP50	Bt247	40	12
22	2	24	0.916667	3	asm-3(ok1744)	OP50	Bt247	40	12
27	0	27	1	2	asm-3(ok1744)	OP50	Bt247	40	12
20	1	21	0.952381	4	asm-3(ok1744)	OP50	Bt247	40	12
28	2	30	0.933333	4	N2	OP50	Bt247	80	12
29	0	29	1	2	N2	OP50	Bt247	80	12
29	1	30	0.966667	3	N2	OP50	Bt247	80	12
28	3	31	0.903226	1	N2	OP50	Bt247	80	12
25	0	25	1	3	asm-3(ok1744)	OP50	Bt247	80	12
16	1	17	0.941176	4	asm-3(ok1744)	OP50	Bt247	80	12
22	0	22	1	2	asm-3(ok1744)	OP50	Bt247	80	12
25	0	25	1	1	asm-3(ok1744)	OP50	Bt247	80	12
20	8	28	0.714286	3	N2	OP50	Bt247	40	12
23	7	30	0.766667	1	N2	OP50	Bt247	40	12
21	8	29	0.724138	2	N2	OP50	Bt247	40	12
26	5	31	0.83871	4	N2	OP50	Bt247	40	12
19	7	26	0.730769	1	asm-3(ok1744)	OP50	Bt247	20	12
25	6	31	0.806452	2	asm-3(ok1744)	OP50	Bt247	20	12
14	11	25	0.56	3	asm-3(ok1744)	OP50	Bt247	20	12
15	6	21	0.714286	4	asm-3(ok1744)	OP50	Bt247	20	12
13	16	29	0.448276	3	N2	OP50	Bt247	20	12
13	17	30	0.433333	1	N2	OP50	Bt247	20	12
20	10	30	0.666667	2	N2	OP50	Bt247	20	12
18	13	31	0.580645	4	N2	OP50	Bt247	20	12
18	2	20	0.9	3	asah-1(tm495)	OP50	Bt247	80	13
16	3	19	0.842105	1	asah-1(tm495)	OP50	Bt247	80	13
13	3	16	0.8125	2	asah-1(tm495)	OP50	Bt247	80	13
17	1	18	0.944444	4	asah-1(tm495)	OP50	Bt247	80	13
11	17	28	0.392857	4	asah-2(tm609)	OP50	Bt247	40	13
6	14	20	0.3	1	asah-2(tm609)	OP50	Bt247	40	13
5	19	24	0.208333	3	asah-2(tm609)	OP50	Bt247	40	13
6	19	25	0.24	2	asah-2(tm609)	OP50	Bt247	40	13
17	12	29	0.586207	2	N2	OP50	Bt247	40	13
16	14	30	0.533333	4	N2	OP50	Bt247	40	13
18	8	26	0.692308	3	N2	OP50	Bt247	40	13
24	5	29	0.827586	1	N2	OP50	Bt247	40	13
17	8	25	0.68	3	asah-1(tm495)	OP50	Bt247	20	13
18	7	25	0.72	1	asah-1(tm495)	OP50	Bt247	20	13
18	7	25	0.72	2	asah-1(tm495)	OP50	Bt247	20	13
15	10	25	0.6	4	asah-1(tm495)	OP50	Bt247	20	13
12	11	23	0.521739	1	asah-2(tm609)	OP50	Bt247	80	13
17	8	25	0.68	4	asah-2(tm609)	OP50	Bt247	80	13
21	8	29	0.724138	2	asah-2(tm609)	OP50	Bt247	80	13
17	8	25	0.68	3	asah-2(tm609)	OP50	Bt247	80	13
15	3	18	0.833333	1	asah-1(tm495)	OP50	Bt247	40	13
25	4	29	0.862069	4	asah-1(tm495)	OP50	Bt247	40	13
7	7	14	0.5	3	asah-1(tm495)	OP50	Bt247	40	13
16	4	20	0.8	2	asah-1(tm495)	OP50	Bt247	40	13
16	16	32	0.5	2	N2	OP50	Bt247	20	13
15	12	27	0.555556	3	N2	OP50	Bt247	20	13
17	10	27	0.62963	4	N2	OP50	Bt247	20	13
6	23	29	0.206897	1	N2	OP50	Bt247	20	13
25	6	31	0.806452	3	N2	OP50	Bt247	80	13
22	8	30	0.733333	1	N2	OP50	Bt247	80	13
24	5	29	0.827586	4	N2	OP50	Bt247	80	13
24	3	27	0.888889	2	N2	OP50	Bt247	80	13
7	20	27	0.259259	1	asah-2(tm609)	OP50	Bt247	20	13
4	24	28	0.142857	2	asah-2(tm609)	OP50	Bt247	20	13
9	19	28	0.321429	4	asah-2(tm609)	OP50	Bt247	20	13
7	24	31	0.225806	3	asah-2(tm609)	OP50	Bt247	20	13
28	4	32	0.875	4	N2	OP50	Bt247	80	14
28	2	30	0.933333	1	N2	OP50	Bt247	80	14
23	3	26	0.884615	3	N2	OP50	Bt247	80	14
26	6	32	0.8125	2	N2	OP50	Bt247	80	14
0	30	30	0	4	sms-1(ok2399)	OP50	Bt247	20	14
4	26	30	0.133333	2	sms-1(ok2399)	OP50	Bt247	20	14
3	28	31	0.0967742	3	sms-1(ok2399)	OP50	Bt247	20	14
2	23	25	0.08	1	sms-1(ok2399)	OP50	Bt247	20	14
4	15	19	0.210526	2	sms-1(ok2399)	OP50	Bt247	40	14
5	17	22	0.227273	3	sms-1(ok2399)	OP50	Bt247	40	14
5	18	23	0.217391	4	sms-1(ok2399)	OP50	Bt247	40	14
7	18	25	0.28	1	sms-1(ok2399)	OP50	Bt247	40	14
14	8	22	0.636364	3	sms-1(ok2399)	OP50	Bt247	80	14
16	12	28	0.571429	2	sms-1(ok2399)	OP50	Bt247	80	14
20	10	30	0.666667	4	sms-1(ok2399)	OP50	Bt247	80	14
11	14	25	0.44	1	sms-1(ok2399)	OP50	Bt247	80	14
16	17	33	0.484848	4	N2	OP50	Bt247	20	14
8	20	28	0.285714	1	N2	OP50	Bt247	20	14
9	20	29	0.310345	3	N2	OP50	Bt247	20	14
14	14	28	0.5	2	N2	OP50	Bt247	20	14
20	11	31	0.645161	2	N2	OP50	Bt247	40	14
20	8	28	0.714286	3	N2	OP50	Bt247	40	14
30	7	37	0.810811	1	N2	OP50	Bt247	40	14
26	12	38	0.684211	4	N2	OP50	Bt247	40	14
29	1	30	0.966667	1	N2	MYb115	Bt247	40	15
28	2	30	0.933333	2	N2	MYb115	Bt247	40	15
30	1	31	0.967742	4	N2	MYb115	Bt247	40	15
25	5	30	0.833333	3	N2	MYb115	Bt247	40	15
24	6	30	0.8	3	N2	MYb115	Bt247	20	15
25	5	30	0.833333	2	N2	MYb115	Bt247	20	15
33	5	38	0.868421	4	N2	MYb115	Bt247	20	15
27	9	36	0.75	1	N2	MYb115	Bt247	20	15
32	0	32	1	4	cgt-1(ok1054)	MYb115	Bt247	80	15
32	1	33	0.969697	2	cgt-1(ok1054)	MYb115	Bt247	80	15
34	0	34	1	1	cgt-1(ok1054)	MYb115	Bt247	80	15
33	0	33	1	3	cgt-1(ok1054)	MYb115	Bt247	80	15
34	0	34	1	1	cerk-1(ok1252)	MYb115	Bt247	40	15
31	0	31	1	3	cerk-1(ok1252)	MYb115	Bt247	40	15
35	0	35	1	4	cerk-1(ok1252)	MYb115	Bt247	40	15
32	0	32	1	2	cerk-1(ok1252)	MYb115	Bt247	40	15
32	0	32	1	3	cgt-1(ok1054)	MYb115	Bt247	40	15
32	0	32	1	4	cgt-1(ok1054)	MYb115	Bt247	40	15
31	1	32	0.96875	1	cgt-1(ok1054)	MYb115	Bt247	40	15
29	3	32	0.90625	2	cgt-1(ok1054)	MYb115	Bt247	40	15
27	4	31	0.870968	4	cgt-1(ok1054)	MYb115	Bt247	20	15
28	0	28	1	2	cgt-1(ok1054)	MYb115	Bt247	20	15
28	5	33	0.848485	3	cgt-1(ok1054)	MYb115	Bt247	20	15
30	6	36	0.833333	1	cgt-1(ok1054)	MYb115	Bt247	20	15
30	0	30	1	2	cerk-1(ok1252)	MYb115	Bt247	80	15
31	1	32	0.96875	3	cerk-1(ok1252)	MYb115	Bt247	80	15
31	0	31	1	1	cerk-1(ok1252)	MYb115	Bt247	80	15
34	3	37	0.918919	4	cerk-1(ok1252)	MYb115	Bt247	80	15
28	6	34	0.823529	3	cerk-1(ok1252)	MYb115	Bt247	20	15
23	8	31	0.741935	2	cerk-1(ok1252)	MYb115	Bt247	20	15
27	3	30	0.9	1	cerk-1(ok1252)	MYb115	Bt247	20	15
32	7	39	0.820513	4	cerk-1(ok1252)	MYb115	Bt247	20	15
40	2	42	0.952381	3	N2	MYb115	Bt247	80	15
33	0	33	1	4	N2	MYb115	Bt247	80	15
32	0	32	1	2	N2	MYb115	Bt247	80	15
32	1	33	0.969697	1	N2	MYb115	Bt247	80	15
28	0	28	1	4	N2	MYb115	Bt247	80	16
31	0	31	1	3	N2	MYb115	Bt247	80	16
53	1	54	0.981481	2	N2	MYb115	Bt247	80	16
43	0	43	1	1	N2	MYb115	Bt247	80	16
52	2	54	0.962963	1	N2	MYb115	Bt247	40	16
38	0	38	1	4	N2	MYb115	Bt247	40	16
27	0	27	1	2	N2	MYb115	Bt247	40	16
45	3	48	0.9375	3	N2	MYb115	Bt247	40	16
44	2	46	0.956522	1	N2	MYb115	Bt247	20	16
61	5	66	0.924242	2	N2	MYb115	Bt247	20	16
44	1	45	0.977778	3	N2	MYb115	Bt247	20	16
30	2	32	0.9375	4	N2	MYb115	Bt247	20	16
24	11	35	0.685714	1	sms-1(ok2399)	MYb115	Bt247	20	16
8	9	17	0.470588	4	sms-1(ok2399)	MYb115	Bt247	20	16
27	2	29	0.931034	3	sms-1(ok2399)	MYb115	Bt247	20	16
25	0	25	1	4	sms-1(ok2399)	MYb115	Bt247	40	16
27	2	29	0.931034	3	sms-1(ok2399)	MYb115	Bt247	40	16
39	1	40	0.975	2	sms-1(ok2399)	MYb115	Bt247	40	16
50	4	54	0.925926	1	sms-1(ok2399)	MYb115	Bt247	40	16
15	9	24	0.625	1	sms-1(ok2399)	MYb115	Bt247	80	16
42	5	47	0.893617	2	sms-1(ok2399)	MYb115	Bt247	80	16
22	0	22	1	4	sms-1(ok2399)	MYb115	Bt247	80	16
15	4	19	0.789474	3	sms-1(ok2399)	MYb115	Bt247	80	16
40	1	41	0.97561	3	sptl-1(ok1693)	MYb115	Bt247	40	17
26	0	26	1	4	sptl-1(ok1693)	MYb115	Bt247	40	17
50	1	51	0.980392	1	sptl-1(ok1693)	MYb115	Bt247	40	17
36	0	36	1	2	sptl-1(ok1693)	MYb115	Bt247	40	17
60	0	60	1	1	N2	MYb115	Bt247	80	17
104	3	107	0.971963	3	N2	MYb115	Bt247	80	17
56	0	56	1	2	N2	MYb115	Bt247	80	17
100	0	100	1	4	N2	MYb115	Bt247	80	17
32	3	35	0.914286	1	N2	MYb115	Bt247	40	17
47	0	47	1	3	N2	MYb115	Bt247	40	17
33	0	33	1	2	N2	MYb115	Bt247	40	17
97	3	100	0.97	4	N2	MYb115	Bt247	40	17
34	0	34	1	2	sptl-1(ok1693)	MYb115	Bt247	20	17
37	0	37	1	3	sptl-1(ok1693)	MYb115	Bt247	20	17
22	1	23	0.956522	4	sptl-1(ok1693)	MYb115	Bt247	20	17
35	2	37	0.945946	1	sptl-1(ok1693)	MYb115	Bt247	20	17
41	2	43	0.953488	1	sptl-3(ok1927)	MYb115	Bt247	20	17
35	0	35	1	2	sptl-3(ok1927)	MYb115	Bt247	20	17
41	1	42	0.97619	3	sptl-3(ok1927)	MYb115	Bt247	20	17
29	0	29	1	4	sptl-3(ok1927)	MYb115	Bt247	20	17
92	4	96	0.958333	2	N2	MYb115	Bt247	20	17
37	0	37	1	3	N2	MYb115	Bt247	20	17
66	3	69	0.956522	4	N2	MYb115	Bt247	20	17
21	4	25	0.84	1	N2	MYb115	Bt247	20	17
45	0	45	1	1	sptl-3(ok1927)	MYb115	Bt247	40	17
74	0	74	1	4	sptl-3(ok1927)	MYb115	Bt247	40	17
45	0	45	1	3	sptl-3(ok1927)	MYb115	Bt247	40	17
55	0	55	1	2	sptl-3(ok1927)	MYb115	Bt247	40	17
50	0	50	1	1	sptl-3(ok1927)	MYb115	Bt247	80	17
33	0	33	1	4	sptl-3(ok1927)	MYb115	Bt247	80	17
79	0	79	1	3	sptl-3(ok1927)	MYb115	Bt247	80	17
53	0	53	1	2	sptl-3(ok1927)	MYb115	Bt247	80	17
61	2	63	0.968254	2	sptl-1(ok1693)	MYb115	Bt247	80	17
73	0	73	1	3	sptl-1(ok1693)	MYb115	Bt247	80	17
30	0	30	1	4	sptl-1(ok1693)	MYb115	Bt247	80	17
45	1	46	0.978261	1	sptl-1(ok1693)	MYb115	Bt247	80	17
25	3	28	0.892857	3	sptl-1(ok1693)	MYb115	Bt247	20	18
25	0	25	1	4	sptl-1(ok1693)	MYb115	Bt247	20	18
29	0	29	1	2	sptl-1(ok1693)	MYb115	Bt247	20	18
33	1	34	0.970588	1	sptl-1(ok1693)	MYb115	Bt247	20	18
28	1	29	0.965517	3	N2	MYb115	Bt247	80	18
29	3	32	0.90625	1	N2	MYb115	Bt247	80	18
23	0	23	1	2	N2	MYb115	Bt247	80	18
24	0	24	1	4	N2	MYb115	Bt247	80	18
22	6	28	0.785714	1	sptl-3(ok1927)	MYb115	Bt247	40	18
28	2	30	0.933333	3	sptl-3(ok1927)	MYb115	Bt247	40	18
26	2	28	0.928571	2	sptl-3(ok1927)	MYb115	Bt247	40	18
14	1	15	0.933333	4	sptl-3(ok1927)	MYb115	Bt247	40	18
33	0	33	1	3	sptl-1(ok1693)	MYb115	Bt247	80	18
28	0	28	1	1	sptl-1(ok1693)	MYb115	Bt247	80	18
25	0	25	1	2	sptl-1(ok1693)	MYb115	Bt247	80	18
27	1	28	0.964286	4	sptl-1(ok1693)	MYb115	Bt247	80	18
30	0	30	1	2	sptl-1(ok1693)	MYb115	Bt247	40	18
31	0	31	1	4	sptl-1(ok1693)	MYb115	Bt247	40	18
26	0	26	1	1	sptl-1(ok1693)	MYb115	Bt247	40	18
28	0	28	1	3	sptl-1(ok1693)	MYb115	Bt247	40	18
21	5	26	0.807692	3	sptl-3(ok1927)	MYb115	Bt247	20	18
23	7	30	0.766667	1	sptl-3(ok1927)	MYb115	Bt247	20	18
24	6	30	0.8	4	sptl-3(ok1927)	MYb115	Bt247	20	18
19	6	25	0.76	2	sptl-3(ok1927)	MYb115	Bt247	20	18
25	2	27	0.925926	2	N2	MYb115	Bt247	40	18
17	13	30	0.566667	1	N2	MYb115	Bt247	40	18
32	3	35	0.914286	3	N2	MYb115	Bt247	40	18
28	6	34	0.823529	4	N2	MYb115	Bt247	40	18
13	9	22	0.590909	3	N2	MYb115	Bt247	20	18
14	13	27	0.518519	4	N2	MYb115	Bt247	20	18
16	14	30	0.533333	1	N2	MYb115	Bt247	20	18
17	16	33	0.515152	2	N2	MYb115	Bt247	20	18
35	0	35	1	3	sptl-3(ok1927)	MYb115	Bt247	80	18
27	0	27	1	1	sptl-3(ok1927)	MYb115	Bt247	80	18
33	0	33	1	2	sptl-3(ok1927)	MYb115	Bt247	80	18
30	1	31	0.967742	4	sptl-3(ok1927)	MYb115	Bt247	80	18
37	18	55	0.672727	4	asah-2(tm609)	MYb115	Bt247	20	19
26	7	33	0.787879	2	asah-2(tm609)	MYb115	Bt247	20	19
32	7	39	0.820513	1	asah-2(tm609)	MYb115	Bt247	20	19
31	15	46	0.673913	3	asah-2(tm609)	MYb115	Bt247	20	19
24	2	26	0.923077	4	sms-1(ok2399)	MYb115	Bt247	80	19
42	5	47	0.893617	3	sms-1(ok2399)	MYb115	Bt247	80	19
19	2	21	0.904762	1	sms-1(ok2399)	MYb115	Bt247	80	19
35	2	37	0.945946	2	sms-1(ok2399)	MYb115	Bt247	80	19
26	3	29	0.896552	1	sms-1(ok2399)	MYb115	Bt247	40	19
24	6	30	0.8	2	sms-1(ok2399)	MYb115	Bt247	40	19
30	10	40	0.75	3	sms-1(ok2399)	MYb115	Bt247	40	19
31	8	39	0.794872	4	sms-1(ok2399)	MYb115	Bt247	40	19
31	0	31	1	2	asah-2(tm609)	MYb115	Bt247	80	19
39	1	40	0.975	1	asah-2(tm609)	MYb115	Bt247	80	19
30	2	32	0.9375	4	asah-2(tm609)	MYb115	Bt247	80	19
30	2	32	0.9375	3	asah-2(tm609)	MYb115	Bt247	80	19
30	8	38	0.789474	4	sms-1(ok2399)	MYb115	Bt247	20	19
17	9	26	0.653846	1	sms-1(ok2399)	MYb115	Bt247	20	19
19	4	23	0.826087	2	sms-1(ok2399)	MYb115	Bt247	20	19
27	5	32	0.84375	3	sms-1(ok2399)	MYb115	Bt247	20	19
55	1	56	0.982143	4	asah-2(tm609)	MYb115	Bt247	40	19
59	4	63	0.936508	3	asah-2(tm609)	MYb115	Bt247	40	19
29	1	30	0.966667	2	asah-2(tm609)	MYb115	Bt247	40	19
34	2	36	0.944444	1	asah-2(tm609)	MYb115	Bt247	40	19
21	8	29	0.724138	1	asah-1(tm495)	MYb115	Bt247	20	19
46	16	62	0.741935	4	asah-1(tm495)	MYb115	Bt247	20	19
21	6	27	0.777778	3	asah-1(tm495)	MYb115	Bt247	20	19
42	11	53	0.792453	2	asah-1(tm495)	MYb115	Bt247	20	19
19	14	33	0.575758	4	N2	MYb115	Bt247	20	19
15	17	32	0.46875	3	N2	MYb115	Bt247	20	19
22	9	31	0.709677	1	N2	MYb115	Bt247	20	19
25	13	38	0.657895	2	N2	MYb115	Bt247	20	19
56	0	56	1	1	asah-1(tm495)	MYb115	Bt247	80	19
44	1	45	0.977778	4	asah-1(tm495)	MYb115	Bt247	80	19
73	3	76	0.960526	3	asah-1(tm495)	MYb115	Bt247	80	19
99	0	99	1	2	asah-1(tm495)	MYb115	Bt247	80	19
31	0	31	1	2	N2	MYb115	Bt247	80	19
39	1	40	0.975	4	N2	MYb115	Bt247	80	19
51	1	52	0.980769	3	N2	MYb115	Bt247	80	19
29	0	29	1	1	N2	MYb115	Bt247	80	19
30	2	32	0.9375	4	N2	MYb115	Bt247	40	19
39	7	46	0.847826	3	N2	MYb115	Bt247	40	19
26	3	29	0.896552	1	N2	MYb115	Bt247	40	19
25	1	26	0.961538	2	N2	MYb115	Bt247	40	19
31	3	34	0.911765	4	asah-1(tm495)	MYb115	Bt247	40	19
34	3	37	0.918919	2	asah-1(tm495)	MYb115	Bt247	40	19
39	3	42	0.928571	1	asah-1(tm495)	MYb115	Bt247	40	19
43	2	45	0.955556	3	asah-1(tm495)	MYb115	Bt247	40	19
28	0	28	1	2	N2	MYb115	Bt247	100	20
28	0	28	1	3	N2	MYb115	Bt247	100	20
30	0	30	1	4	N2	MYb115	Bt247	100	20
26	0	26	1	1	N2	MYb115	Bt247	100	20
16	15	31	0.516129	4	asah-1(tm495)	MYb115	Bt247	25	20
10	13	23	0.434783	2	asah-1(tm495)	MYb115	Bt247	25	20
14	15	29	0.482759	1	asah-1(tm495)	MYb115	Bt247	25	20
4	22	26	0.153846	3	asah-1(tm495)	MYb115	Bt247	25	20
24	4	28	0.857143	4	asah-2(tm609)	MYb115	Bt247	25	20
16	8	24	0.666667	2	asah-2(tm609)	MYb115	Bt247	25	20
17	8	25	0.68	1	asah-2(tm609)	MYb115	Bt247	25	20
23	11	34	0.676471	3	asah-2(tm609)	MYb115	Bt247	25	20
34	0	34	1	1	asah-2(tm609)	MYb115	Bt247	50	20
32	1	33	0.969697	2	asah-2(tm609)	MYb115	Bt247	50	20
24	2	26	0.923077	3	asah-2(tm609)	MYb115	Bt247	50	20
25	2	27	0.925926	4	asah-2(tm609)	MYb115	Bt247	50	20
48	2	50	0.96	2	asah-1(tm495)	MYb115	Bt247	100	20
30	0	30	1	3	asah-1(tm495)	MYb115	Bt247	100	20
34	0	34	1	1	asah-1(tm495)	MYb115	Bt247	100	20
30	0	30	1	4	asah-1(tm495)	MYb115	Bt247	100	20
34	0	34	1	2	asah-2(tm609)	MYb115	Bt247	100	20
29	0	29	1	1	asah-2(tm609)	MYb115	Bt247	100	20
31	0	31	1	3	asah-2(tm609)	MYb115	Bt247	100	20
28	0	28	1	4	asah-2(tm609)	MYb115	Bt247	100	20
16	19	35	0.457143	1	N2	MYb115	Bt247	25	20
16	13	29	0.551724	4	N2	MYb115	Bt247	25	20
14	11	25	0.56	2	N2	MYb115	Bt247	25	20
21	13	34	0.617647	3	N2	MYb115	Bt247	25	20
38	8	46	0.826087	2	asah-1(tm495)	MYb115	Bt247	50	20
22	4	26	0.846154	3	asah-1(tm495)	MYb115	Bt247	50	20
31	1	32	0.96875	1	asah-1(tm495)	MYb115	Bt247	50	20
33	3	36	0.916667	4	asah-1(tm495)	MYb115	Bt247	50	20
17	5	22	0.772727	3	N2	MYb115	Bt247	50	20
28	0	28	1	2	N2	MYb115	Bt247	50	20
25	3	28	0.892857	1	N2	MYb115	Bt247	50	20
31	2	33	0.939394	4	N2	MYb115	Bt247	50	20
27	0	27	1	4	N2	MYb115	Bt247	100	21
39	0	39	1	2	N2	MYb115	Bt247	100	21
30	0	30	1	3	N2	MYb115	Bt247	100	21
29	0	29	1	1	N2	MYb115	Bt247	100	21
34	0	34	1	3	N2	MYb115	Bt247	50	21
21	4	25	0.84	2	N2	MYb115	Bt247	50	21
23	3	26	0.884615	1	N2	MYb115	Bt247	50	21
27	1	28	0.964286	4	N2	MYb115	Bt247	50	21
15	12	27	0.555556	1	N2	MYb115	Bt247	25	21
23	12	35	0.657143	2	N2	MYb115	Bt247	25	21
23	10	33	0.69697	3	N2	MYb115	Bt247	25	21
16	9	25	0.64	4	N2	MYb115	Bt247	25	21
14	12	26	0.538462	1	sms-1(ok2399)	MYb115	Bt247	25	21
15	14	29	0.517241	4	sms-1(ok2399)	MYb115	Bt247	25	21
15	16	31	0.483871	3	sms-1(ok2399)	MYb115	Bt247	25	21
14	13	27	0.518519	2	sms-1(ok2399)	MYb115	Bt247	25	21
3	26	29	0.103448	2	sms-1(ok2399)	MYb115	Bt247	100	21
26	0	26	1	3	sms-1(ok2399)	MYb115	Bt247	100	21
31	0	31	1	4	sms-1(ok2399)	MYb115	Bt247	100	21
3	24	27	0.111111	1	sms-1(ok2399)	MYb115	Bt247	100	21
29	1	30	0.966667	3	sms-1(ok2399)	MYb115	Bt247	50	21
17	9	26	0.653846	1	sms-1(ok2399)	MYb115	Bt247	50	21
15	7	22	0.681818	2	sms-1(ok2399)	MYb115	Bt247	50	21
34	0	34	1	2	cgt-1(ok1054)	MYb115	Bt247	100	22
31	0	31	1	4	cgt-1(ok1054)	MYb115	Bt247	100	22
31	0	31	1	1	cgt-1(ok1054)	MYb115	Bt247	100	22
30	0	30	1	2	cgt-1(ok1054)	MYb115	Bt247	100	22
28	1	29	0.965517	1	cgt-1(ok1054)	OP50	Bt247	50	22
22	3	25	0.88	2	cgt-1(ok1054)	OP50	Bt247	50	22
25	0	25	1	3	cgt-1(ok1054)	OP50	Bt247	50	22
30	0	30	1	4	cgt-1(ok1054)	OP50	Bt247	50	22
28	3	31	0.903226	2	N2	MYb115	Bt247	100	22
32	0	32	1	4	N2	MYb115	Bt247	100	22
30	1	31	0.967742	3	N2	MYb115	Bt247	100	22
31	1	32	0.96875	1	N2	MYb115	Bt247	100	22
26	1	27	0.962963	4	cgt-1(ok1054)	OP50	Bt247	25	22
26	1	27	0.962963	3	cgt-1(ok1054)	OP50	Bt247	25	22
25	3	28	0.892857	1	cgt-1(ok1054)	OP50	Bt247	25	22
25	5	30	0.833333	2	cgt-1(ok1054)	OP50	Bt247	25	22
29	2	31	0.935484	3	cerk-1(ok1252)	MYb115	Bt247	50	22
29	0	29	1	1	cerk-1(ok1252)	MYb115	Bt247	50	22
30	0	30	1	2	cerk-1(ok1252)	MYb115	Bt247	50	22
31	0	31	1	4	cerk-1(ok1252)	MYb115	Bt247	50	22
39	5	44	0.886364	3	N2	OP50	Bt247	100	22
29	2	31	0.935484	2	N2	OP50	Bt247	100	22
28	2	30	0.933333	4	N2	OP50	Bt247	100	22
29	2	31	0.935484	1	N2	OP50	Bt247	100	22
17	16	33	0.515152	1	N2	MYb115	Bt247	25	22
22	18	40	0.55	2	N2	MYb115	Bt247	25	22
15	14	29	0.517241	4	N2	MYb115	Bt247	25	22
36	6	42	0.857143	3	N2	MYb115	Bt247	25	22
32	0	32	1	1	cerk-1(ok1252)	MYb115	Bt247	100	22
30	0	30	1	3	cerk-1(ok1252)	MYb115	Bt247	100	22
30	0	30	1	4	cerk-1(ok1252)	MYb115	Bt247	100	22
31	1	32	0.96875	2	cerk-1(ok1252)	MYb115	Bt247	100	22
22	4	26	0.846154	3	N2	OP50	Bt247	50	22
22	8	30	0.733333	2	N2	OP50	Bt247	50	22
18	13	31	0.580645	1	N2	OP50	Bt247	50	22
19	8	27	0.703704	4	N2	OP50	Bt247	50	22
24	2	26	0.923077	3	cerk-1(ok1252)	OP50	Bt247	50	22
27	3	30	0.9	4	cerk-1(ok1252)	OP50	Bt247	50	22
22	3	25	0.88	1	cerk-1(ok1252)	OP50	Bt247	50	22
27	2	29	0.931034	2	cerk-1(ok1252)	OP50	Bt247	50	22
12	17	29	0.413793	1	N2	OP50	Bt247	25	22
19	9	28	0.678571	2	N2	OP50	Bt247	25	22
18	14	32	0.5625	4	N2	OP50	Bt247	25	22
18	12	30	0.6	3	N2	OP50	Bt247	25	22
26	4	30	0.866667	2	cerk-1(ok1252)	MYb115	Bt247	25	22
32	1	33	0.969697	4	cerk-1(ok1252)	MYb115	Bt247	25	22
30	3	33	0.909091	3	cerk-1(ok1252)	MYb115	Bt247	25	22
34	0	34	1	1	cerk-1(ok1252)	MYb115	Bt247	25	22
20	1	21	0.952381	4	cgt-1(ok1054)	OP50	Bt247	100	22
25	1	26	0.961538	2	cgt-1(ok1054)	OP50	Bt247	100	22
27	1	28	0.964286	1	cgt-1(ok1054)	OP50	Bt247	100	22
22	2	24	0.916667	3	cgt-1(ok1054)	OP50	Bt247	100	22
30	0	30	1	2	cerk-1(ok1252)	OP50	Bt247	100	22
30	0	30	1	3	cerk-1(ok1252)	OP50	Bt247	100	22
30	0	30	1	4	cerk-1(ok1252)	OP50	Bt247	100	22
29	0	29	1	1	cerk-1(ok1252)	OP50	Bt247	100	22
29	1	30	0.966667	2	cgt-1(ok1054)	MYb115	Bt247	50	22
30	0	30	1	4	cgt-1(ok1054)	MYb115	Bt247	50	22
30	0	30	1	3	cgt-1(ok1054)	MYb115	Bt247	50	22
30	1	31	0.967742	1	cgt-1(ok1054)	MYb115	Bt247	50	22
27	3	30	0.9	3	N2	MYb115	Bt247	50	22
26	4	30	0.866667	4	N2	MYb115	Bt247	50	22
28	4	32	0.875	2	N2	MYb115	Bt247	50	22
38	1	39	0.974359	1	N2	MYb115	Bt247	50	22
16	10	26	0.615385	4	cerk-1(ok1252)	OP50	Bt247	25	22
20	8	28	0.714286	2	cerk-1(ok1252)	OP50	Bt247	25	22
26	2	28	0.928571	3	cerk-1(ok1252)	OP50	Bt247	25	22
26	2	28	0.928571	1	cerk-1(ok1252)	OP50	Bt247	25	22
35	1	36	0.972222	3	cgt-1(ok1054)	MYb115	Bt247	25	22
30	6	36	0.833333	1	cgt-1(ok1054)	MYb115	Bt247	25	22
29	3	32	0.90625	2	cgt-1(ok1054)	MYb115	Bt247	25	22
33	1	34	0.970588	4	cgt-1(ok1054)	MYb115	Bt247	25	22
23	2	25	0.92	2	cerk-1(ok1252)	MYb115	Bt247	20	23
29	4	33	0.878788	3	cerk-1(ok1252)	MYb115	Bt247	20	23
26	3	29	0.896552	1	cerk-1(ok1252)	MYb115	Bt247	20	23
28	3	31	0.903226	2	N2	MYb115	Bt247	40	23
30	3	33	0.909091	3	N2	MYb115	Bt247	40	23
25	4	29	0.862069	1	N2	MYb115	Bt247	40	23
24	0	24	1	1	cerk-1(ok1252)	OP50	Bt247	80	23
27	1	28	0.964286	2	cerk-1(ok1252)	OP50	Bt247	80	23
31	0	31	1	3	cerk-1(ok1252)	OP50	Bt247	80	23
24	6	30	0.8	2	N2	OP50	Bt247	80	23
29	1	30	0.966667	3	N2	OP50	Bt247	80	23
24	2	26	0.923077	1	N2	OP50	Bt247	80	23
26	2	28	0.928571	3	cerk-1(ok1252)	OP50	Bt247	40	23
21	4	25	0.84	2	cerk-1(ok1252)	OP50	Bt247	40	23
23	2	25	0.92	1	cerk-1(ok1252)	OP50	Bt247	40	23
18	12	30	0.6	3	N2	OP50	Bt247	20	23
14	16	30	0.466667	2	N2	OP50	Bt247	20	23
18	10	28	0.642857	1	N2	OP50	Bt247	20	23
18	10	28	0.642857	2	cerk-1(ok1252)	OP50	Bt247	20	23
16	11	27	0.592593	1	cerk-1(ok1252)	OP50	Bt247	20	23
19	6	25	0.76	3	cerk-1(ok1252)	OP50	Bt247	20	23
25	0	25	1	1	cerk-1(ok1252)	MYb115	Bt247	80	23
20	1	21	0.952381	2	cerk-1(ok1252)	MYb115	Bt247	80	23
25	1	26	0.961538	3	cerk-1(ok1252)	MYb115	Bt247	80	23
25	0	25	1	2	N2	MYb115	Bt247	80	23
24	0	24	1	3	N2	MYb115	Bt247	80	23
19	0	19	1	1	N2	MYb115	Bt247	80	23
13	15	28	0.464286	2	N2	MYb115	Bt247	20	23
27	16	43	0.627907	3	N2	MYb115	Bt247	20	23
16	14	30	0.533333	1	N2	MYb115	Bt247	20	23
15	12	27	0.555556	1	N2	OP50	Bt247	40	23
21	7	28	0.75	2	N2	OP50	Bt247	40	23
20	8	28	0.714286	3	N2	OP50	Bt247	40	23
27	0	27	1	3	cerk-1(ok1252)	MYb115	Bt247	40	23
27	0	27	1	2	cerk-1(ok1252)	MYb115	Bt247	40	23
30	1	31	0.967742	1	cerk-1(ok1252)	MYb115	Bt247	40	23
21	0	21	1	3	cerk-1(ok1252)	OP50	Bt247	250	24
25	0	25	1	2	cerk-1(ok1252)	OP50	Bt247	250	24
27	1	28	0.964286	1	cerk-1(ok1252)	OP50	Bt247	250	24
22	4	26	0.846154	3	N2	OP50	Bt247	100	24
19	12	31	0.612903	2	N2	OP50	Bt247	100	24
19	7	26	0.730769	1	N2	OP50	Bt247	100	24
10	13	23	0.434783	1	N2	OP50	Bt247	50	24
14	14	28	0.5	3	N2	OP50	Bt247	50	24
7	18	25	0.28	2	N2	OP50	Bt247	50	24
30	0	30	1	2	cgt-1(ok1054)	OP50	Bt247	250	24
23	1	24	0.958333	1	cgt-1(ok1054)	OP50	Bt247	250	24
26	0	26	1	3	cgt-1(ok1054)	OP50	Bt247	250	24
7	20	27	0.259259	1	cgt-1(ok1054)	OP50	Bt247	50	24
3	20	23	0.130435	3	cgt-1(ok1054)	OP50	Bt247	50	24
21	33	54	0.388889	2	cgt-1(ok1054)	OP50	Bt247	50	24
9	12	21	0.428571	1	cerk-1(ok1252)	OP50	Bt247	100	24
9	20	29	0.310345	2	cerk-1(ok1252)	OP50	Bt247	100	24
9	12	21	0.428571	3	cerk-1(ok1252)	OP50	Bt247	100	24
7	19	26	0.269231	3	cerk-1(ok1252)	OP50	Bt247	50	24
14	12	26	0.538462	2	cerk-1(ok1252)	OP50	Bt247	50	24
15	14	29	0.517241	1	cerk-1(ok1252)	OP50	Bt247	50	24
28	0	28	1	2	N2	OP50	Bt247	250	24
30	0	30	1	1	N2	OP50	Bt247	250	24
25	0	25	1	3	N2	OP50	Bt247	250	24
14	15	29	0.482759	3	cgt-1(ok1054)	OP50	Bt247	100	24
12	17	29	0.413793	2	cgt-1(ok1054)	OP50	Bt247	100	24
12	1	13	0.923077	2	sptl-3(ok1927)	OP50	Bt247	100	25
21	2	23	0.913043	3	sptl-3(ok1927)	OP50	Bt247	100	25
18	4	22	0.818182	1	sptl-3(ok1927)	OP50	Bt247	100	25
7	19	26	0.269231	2	N2	OP50	Bt247	100	25
4	27	31	0.129032	3	N2	OP50	Bt247	100	25
10	18	28	0.357143	1	N2	OP50	Bt247	100	25
13	19	32	0.40625	1	cerk-1(ok1252)	OP50	Bt247	50	25
12	20	32	0.375	3	cerk-1(ok1252)	OP50	Bt247	50	25
16	10	26	0.615385	2	cerk-1(ok1252)	OP50	Bt247	50	25
23	1	24	0.958333	2	N2	OP50	Bt247	250	25
21	1	22	0.954545	3	N2	OP50	Bt247	250	25
29	0	29	1	1	N2	OP50	Bt247	250	25
27	0	27	1	3	sptl-3(ok1927)	OP50	Bt247	250	25
25	0	25	1	1	sptl-3(ok1927)	OP50	Bt247	250	25
19	0	19	1	2	sptl-3(ok1927)	OP50	Bt247	250	25
21	6	27	0.777778	2	cgt-1(ok1054)	OP50	Bt247	100	25
14	10	24	0.583333	1	cgt-1(ok1054)	OP50	Bt247	100	25
15	0	15	1	1	cerk-1(ok1252)	OP50	Bt247	250	25
31	0	31	1	3	cerk-1(ok1252)	OP50	Bt247	250	25
29	0	29	1	2	cerk-1(ok1252)	OP50	Bt247	250	25
19	13	32	0.59375	2	sptl-3(ok1927)	OP50	Bt247	50	25
15	6	21	0.714286	1	sptl-3(ok1927)	OP50	Bt247	50	25
13	11	24	0.541667	3	sptl-3(ok1927)	OP50	Bt247	50	25
24	0	24	1	2	cgt-1(ok1054)	OP50	Bt247	250	25
29	1	30	0.966667	1	cgt-1(ok1054)	OP50	Bt247	250	25
28	0	28	1	3	cgt-1(ok1054)	OP50	Bt247	250	25
19	6	25	0.76	2	cgt-1(ok1054)	OP50	Bt247	50	25
14	6	20	0.7	1	cgt-1(ok1054)	OP50	Bt247	50	25
17	11	28	0.607143	3	cgt-1(ok1054)	OP50	Bt247	50	25
21	7	28	0.75	3	cerk-1(ok1252)	OP50	Bt247	100	25
13	11	24	0.541667	2	cerk-1(ok1252)	OP50	Bt247	100	25
15	2	17	0.882353	1	cerk-1(ok1252)	OP50	Bt247	100	25
7	18	25	0.28	2	N2	OP50	Bt247	50	25
14	13	27	0.518519	1	N2	OP50	Bt247	50	25
10	23	33	0.30303	3	N2	OP50	Bt247	50	25
16	25	41	0.390244	3	sptl-3(ok1927)	OP50	Bt247	100	26
23	17	40	0.575	2	sptl-3(ok1927)	OP50	Bt247	100	26
16	21	37	0.432432	1	sptl-3(ok1927)	OP50	Bt247	100	26
17	11	28	0.607143	2	N2	OP50	Bt247	100	26
18	7	25	0.72	1	N2	OP50	Bt247	100	26
27	11	38	0.710526	3	N2	OP50	Bt247	100	26
8	23	31	0.258065	3	cerk-1(ok1252)	OP50	Bt247	50	26
4	21	25	0.16	1	cerk-1(ok1252)	OP50	Bt247	50	26
6	28	34	0.176471	2	cerk-1(ok1252)	OP50	Bt247	50	26
25	0	25	1	1	N2	OP50	Bt247	250	26
33	0	33	1	2	N2	OP50	Bt247	250	26
28	1	29	0.965517	3	N2	OP50	Bt247	250	26
27	0	27	1	3	sptl-3(ok1927)	OP50	Bt247	250	26
36	2	38	0.947368	2	sptl-3(ok1927)	OP50	Bt247	250	26
36	4	40	0.9	1	sptl-3(ok1927)	OP50	Bt247	250	26
8	17	25	0.32	3	cgt-1(ok1054)	OP50	Bt247	100	26
7	17	24	0.291667	2	cgt-1(ok1054)	OP50	Bt247	100	26
3	17	20	0.15	1	cgt-1(ok1054)	OP50	Bt247	100	26
25	3	28	0.892857	2	cerk-1(ok1252)	OP50	Bt247	250	26
22	4	26	0.846154	3	cerk-1(ok1252)	OP50	Bt247	250	26
26	6	32	0.8125	1	cerk-1(ok1252)	OP50	Bt247	250	26
4	21	25	0.16	3	sptl-3(ok1927)	OP50	Bt247	50	26
11	25	36	0.305556	1	sptl-3(ok1927)	OP50	Bt247	50	26
4	22	26	0.153846	2	sptl-3(ok1927)	OP50	Bt247	50	26
14	5	19	0.736842	2	cgt-1(ok1054)	OP50	Bt247	250	26
22	2	24	0.916667	3	cgt-1(ok1054)	OP50	Bt247	250	26
20	2	22	0.909091	1	cgt-1(ok1054)	OP50	Bt247	250	26
8	21	29	0.275862	1	cgt-1(ok1054)	OP50	Bt247	50	26
3	17	20	0.15	2	cgt-1(ok1054)	OP50	Bt247	50	26
8	34	42	0.190476	3	cgt-1(ok1054)	OP50	Bt247	50	26
16	15	31	0.516129	3	cerk-1(ok1252)	OP50	Bt247	100	26
10	17	27	0.37037	2	cerk-1(ok1252)	OP50	Bt247	100	26
15	14	29	0.517241	1	cerk-1(ok1252)	OP50	Bt247	100	26
12	17	29	0.413793	1	N2	OP50	Bt247	50	26
8	18	26	0.307692	3	N2	OP50	Bt247	50	26
9	19	28	0.321429	2	N2	OP50	Bt247	50	26

## Sheet: Stats
Statistics for each survival, comparing each sphingolipid mutant with N2
OP50
Experiment	mutant	P-value	asterisk	test	correction
5	asah-1(tm495)	0.0216	*	GLM, Tukey's HSD test	Bonferroni
1	asah-1(tm495)	0.296		GLM, Tukey's HSD test	Bonferroni
3	asah-1(tm495)	9.46e-11	***	GLM, Tukey's HSD test	Bonferroni
10	asah-1(tm495)	2e-16	***	GLM, Tukey's HSD test	Bonferroni
13	asah-1(tm495)	0.00322	**	GLM, Tukey's HSD test	Bonferroni
5	asah-2(tm609)	1.59e-05	***	GLM, Tukey's HSD test	Bonferroni
1	asah-2(tm609)	0.861		GLM, Tukey's HSD test	Bonferroni
3	asah-2(tm609)	0.00548	**	GLM, Tukey's HSD test	Bonferroni
10	asah-2(tm609)	2.32e-05	***	GLM, Tukey's HSD test	Bonferroni
13	asah-2(tm609)	1.26e-10	***	GLM, Tukey's HSD test	Bonferroni
4	asm-3(ok1744)	2.61e-07	***	GLM, Tukey's HSD test	Bonferroni
12	asm-3(ok1744)	0.00526	**	GLM, Tukey's HSD test	Bonferroni
25	cerk-1(ok1252)	4.54e-05	***	GLM, Tukey's HSD test	Bonferroni
26	cerk-1(ok1252)	0.000138	***	GLM, Tukey's HSD test	Bonferroni
23	cerk-1(ok1252)	0.000242	***	GLM, Tukey's HSD test	Bonferroni
22	cerk-1(ok1252)	6.91e-08	***	GLM, Tukey's HSD test	Bonferroni
24	cerk-1(ok1252)	0.015175	*	GLM, Tukey's HSD test	Bonferroni
25	cgt-1(ok1054)	6.38e-10	***	GLM, Tukey's HSD test	Bonferroni
26	cgt-1(ok1054)	2.2e-08	***	GLM, Tukey's HSD test	Bonferroni
22	cgt-1(ok1054)	1.71e-10	***	GLM, Tukey's HSD test	Bonferroni
24	cgt-1(ok1054)	0.000694	***	GLM, Tukey's HSD test	Bonferroni
6	hyl-1(ok976)	5.87e-13	***	GLM, Tukey's HSD test	Bonferroni
7	hyl-1(ok976)	2e-16	***	GLM, Tukey's HSD test	Bonferroni
6	hyl-2(ok1766)	1.16e-10	***	GLM, Tukey's HSD test	Bonferroni
7	hyl-2(ok1766)	2e-16	***	GLM, Tukey's HSD test	Bonferroni
11	sms-1(ok2399)	8e-12	***	GLM, Tukey's HSD test	Bonferroni
14	sms-1(ok2399)	2e-16	***	GLM, Tukey's HSD test	Bonferroni
8	sptl-1(ok1693)	2e-16	***	GLM, Tukey's HSD test	Bonferroni
2	sptl-1(ok1693)	4.25e-06	***	GLM, Tukey's HSD test	Bonferroni
25	sptl-3(ok1927)	8.28e-11	***	GLM, Tukey's HSD test	Bonferroni
26	sptl-3(ok1927)	0.010319	*	GLM, Tukey's HSD test	Bonferroni
2	sptl-3(ok1927)	4.31e-12	***	GLM, Tukey's HSD test	Bonferroni
MYb115
20	asah-1(tm495)	0.9792		GLM, Tukey's HSD test	Bonferroni
5	asah-1(tm495)	1		GLM, Tukey's HSD test	Bonferroni
19	asah-1(tm495)	0.00266	**	GLM, Tukey's HSD test	Bonferroni
5	asah-2(tm609)	0.0122	*	GLM, Tukey's HSD test	Bonferroni
20	asah-2(tm609)	0.0021	**	GLM, Tukey's HSD test	Bonferroni
19	asah-2(tm609)	0.23864		GLM, Tukey's HSD test	Bonferroni
9	asm-3(ok1744)	2.58e-14	***	GLM, Tukey's HSD test	Bonferroni
15	cerk-1(ok1252)	0.4822		GLM, Tukey's HSD test	Bonferroni
23	cerk-1(ok1252)	8.68e-07	***	GLM, Tukey's HSD test	Bonferroni
22	cerk-1(ok1252)	7.38e-09	***	GLM, Tukey's HSD test	Bonferroni
15	cgt-1(ok1054)	0.0505		GLM, Tukey's HSD test	Bonferroni
22	cgt-1(ok1054)	1.02e-08	***	GLM, Tukey's HSD test	Bonferroni
6	hyl-1(ok976)	0.056852		GLM, Tukey's HSD test	Bonferroni
7	hyl-1(ok976)	0.000107	***	GLM, Tukey's HSD test	Bonferroni
6	hyl-2(ok1766)	0.000287	***	GLM, Tukey's HSD test	Bonferroni
7	hyl-2(ok1766)	6e-07	***	GLM, Tukey's HSD test	Bonferroni
19	sms-1(ok2399)	1		GLM, Tukey's HSD test	Bonferroni
16	sms-1(ok2399)	8.36e-08	***	GLM, Tukey's HSD test	Bonferroni
21	sms-1(ok2399)	2.96e-13	***	GLM, Tukey's HSD test	Bonferroni
8	sptl-1(ok1693)	0.000157	***	GLM, Tukey's HSD test	Bonferroni
17	sptl-1(ok1693)	0.4819		GLM, Tukey's HSD test	Bonferroni
18	sptl-1(ok1693)	2.29e-10	***	GLM, Tukey's HSD test	Bonferroni
17	sptl-3(ok1927)	0.0161	*	GLM, Tukey's HSD test	Bonferroni
18	sptl-3(ok1927)	4.22e-05	***	GLM, Tukey's HSD test	Bonferroni
