# Supplementary material for: Polyketide synthase-derived sphingolipids mediate microbiota protection against a bacterial pathogen in C. elegans
Source: Nat Commun. 2025 Jun 3;16:5151. doi: 10.1038/s41467-025-60234-1 (PMC12134224; doi:10.1038/s41467-025-60234-1)
Supplement: Supplementary file 15 — Supplementary Dataset 13 [file 41467_2025_60234_MOESM15_ESM.xlsx]

## Sheet: Figure S18
Alive	Dead	Total	Survival	Replicate	Worm	Bacterium	Supplementation	Bt strain	Bt conc	Experiment
29	2	31	0.935484	2	N2	OP50	C18_ceramide	Bt247	40	1
35	1	36	0.972222	1	N2	OP50	C18_ceramide	Bt247	40	1
34	4	38	0.894737	3	N2	OP50	C18_ceramide	Bt247	40	1
28	3	31	0.903226	1	N2	OP50	C22_ceramide	Bt247	80	1
38	0	38	1	2	N2	OP50	C22_ceramide	Bt247	80	1
35	1	36	0.972222	3	N2	OP50	C22_ceramide	Bt247	80	1
27	12	39	0.692308	1	N2	OP50	C22_ceramide	Bt247	20	1
24	4	28	0.857143	2	N2	OP50	C22_ceramide	Bt247	20	1
31	9	40	0.775	3	N2	OP50	C22_ceramide	Bt247	20	1
31	0	31	1	1	N2	OP50	C18_ceramide	Bt247	80	1
38	0	38	1	2	N2	OP50	C18_ceramide	Bt247	80	1
35	0	35	1	3	N2	OP50	C18_ceramide	Bt247	80	1
54	12	66	0.818182	3	N2	OP50	C18_ceramide	Bt247	20	1
33	3	36	0.916667	2	N2	OP50	C18_ceramide	Bt247	20	1
24	6	30	0.8	1	N2	OP50	C18_ceramide	Bt247	20	1
29	6	35	0.828571	3	N2	OP50	EtOH	Bt247	40	1
25	4	29	0.862069	2	N2	OP50	EtOH	Bt247	40	1
32	6	38	0.842105	1	N2	OP50	EtOH	Bt247	40	1
34	1	35	0.971429	1	N2	OP50	C20_ceramide	Bt247	80	1
36	1	37	0.972973	3	N2	OP50	C20_ceramide	Bt247	80	1
33	1	34	0.970588	2	N2	OP50	C20_ceramide	Bt247	80	1
26	13	39	0.666667	3	N2	OP50	EtOH	Bt247	20	1
23	5	28	0.821429	2	N2	OP50	EtOH	Bt247	20	1
22	10	32	0.6875	1	N2	OP50	EtOH	Bt247	20	1
24	2	26	0.923077	1	N2	OP50	EtOH	Bt247	80	1
36	3	39	0.923077	3	N2	OP50	EtOH	Bt247	80	1
23	2	25	0.92	2	N2	OP50	EtOH	Bt247	80	1
26	6	32	0.8125	1	N2	OP50	C22_ceramide	Bt247	40	1
32	4	36	0.888889	3	N2	OP50	C22_ceramide	Bt247	40	1
32	4	36	0.888889	2	N2	OP50	C22_ceramide	Bt247	40	1
39	4	43	0.906977	3	N2	OP50	C20_ceramide	Bt247	40	1
29	0	29	1	2	N2	OP50	C20_ceramide	Bt247	40	1
32	1	33	0.969697	1	N2	OP50	C20_ceramide	Bt247	40	1
31	14	45	0.688889	1	N2	OP50	C20_ceramide	Bt247	20	1
28	10	38	0.736842	3	N2	OP50	C20_ceramide	Bt247	20	1
28	7	35	0.8	2	N2	OP50	C20_ceramide	Bt247	20	1
39	1	40	0.975	2	N2	OP50	C22_ceramide	Bt247	40	2
26	3	29	0.896552	1	N2	OP50	C22_ceramide	Bt247	40	2
49	4	53	0.924528	3	N2	OP50	C22_ceramide	Bt247	40	2
52	3	55	0.945455	3	N2	OP50	C20_ceramide	Bt247	20	2
23	2	25	0.92	1	N2	OP50	C20_ceramide	Bt247	20	2
32	2	34	0.941176	2	N2	OP50	C20_ceramide	Bt247	20	2
31	5	36	0.861111	2	N2	OP50	EtOH	Bt247	40	2
25	4	29	0.862069	1	N2	OP50	EtOH	Bt247	40	2
40	4	44	0.909091	3	N2	OP50	EtOH	Bt247	40	2
33	2	35	0.942857	1	N2	OP50	C18_ceramide	Bt247	80	2
29	2	31	0.935484	2	N2	OP50	C18_ceramide	Bt247	80	2
29	1	30	0.966667	3	N2	OP50	C18_ceramide	Bt247	80	2
33	4	37	0.891892	2	N2	OP50	EtOH	Bt247	20	2
26	8	34	0.764706	3	N2	OP50	EtOH	Bt247	20	2
52	13	65	0.8	1	N2	OP50	EtOH	Bt247	20	2
29	1	30	0.966667	1	N2	OP50	C20_ceramide	Bt247	40	2
48	4	52	0.923077	3	N2	OP50	C20_ceramide	Bt247	40	2
34	2	36	0.944444	2	N2	OP50	C20_ceramide	Bt247	40	2
41	5	46	0.891304	1	N2	OP50	EtOH	Bt247	80	2
34	4	38	0.894737	3	N2	OP50	EtOH	Bt247	80	2
39	2	41	0.95122	2	N2	OP50	EtOH	Bt247	80	2
43	4	47	0.914894	1	N2	OP50	C18_ceramide	Bt247	20	2
36	2	38	0.947368	2	N2	OP50	C18_ceramide	Bt247	20	2
39	0	39	1	3	N2	OP50	C18_ceramide	Bt247	20	2
42	2	44	0.954545	1	N2	OP50	C22_ceramide	Bt247	80	2
41	2	43	0.953488	3	N2	OP50	C22_ceramide	Bt247	80	2
30	1	31	0.967742	2	N2	OP50	C22_ceramide	Bt247	80	2
30	4	34	0.882353	3	N2	OP50	C22_ceramide	Bt247	20	2
26	3	29	0.896552	2	N2	OP50	C22_ceramide	Bt247	20	2
25	3	28	0.892857	1	N2	OP50	C22_ceramide	Bt247	20	2
30	0	30	1	3	N2	OP50	C20_ceramide	Bt247	80	2
35	0	35	1	1	N2	OP50	C20_ceramide	Bt247	80	2
31	1	32	0.96875	2	N2	OP50	C20_ceramide	Bt247	80	2
32	1	33	0.969697	3	N2	OP50	C18_ceramide	Bt247	40	2
35	0	35	1	2	N2	OP50	C18_ceramide	Bt247	40	2
30	2	32	0.9375	1	N2	OP50	C18_ceramide	Bt247	40	2
19	10	29	0.655172	3	N2	OP50	C16_Sphingomyelin	Bt247	40	3
18	14	32	0.5625	1	N2	OP50	C16_Sphingomyelin	Bt247	40	3
14	8	22	0.636364	2	N2	OP50	C16_Sphingomyelin	Bt247	40	3
9	16	25	0.36	3	N2	OP50	C18_Sphingomyelin	Bt247	20	3
12	18	30	0.4	2	N2	OP50	C18_Sphingomyelin	Bt247	20	3
12	19	31	0.387097	1	N2	OP50	C18_Sphingomyelin	Bt247	20	3
15	17	32	0.46875	1	N2	OP50	EtOH	Bt247	20	3
11	13	24	0.458333	2	N2	OP50	EtOH	Bt247	20	3
15	16	31	0.483871	3	N2	OP50	EtOH	Bt247	20	3
37	4	41	0.902439	3	N2	OP50	C16_Sphingomyelin	Bt247	80	3
26	6	32	0.8125	2	N2	OP50	C16_Sphingomyelin	Bt247	80	3
23	4	27	0.851852	1	N2	OP50	C16_Sphingomyelin	Bt247	80	3
12	15	27	0.444444	1	N2	OP50	C16_Sphingomyelin	Bt247	20	3
9	14	23	0.391304	3	N2	OP50	C16_Sphingomyelin	Bt247	20	3
6	20	26	0.230769	2	N2	OP50	C16_Sphingomyelin	Bt247	20	3
23	2	25	0.92	2	N2	OP50	EtOH	Bt247	80	3
25	1	26	0.961538	3	N2	OP50	EtOH	Bt247	80	3
22	2	24	0.916667	1	N2	OP50	EtOH	Bt247	80	3
21	8	29	0.724138	3	N2	OP50	C18_Sphingomyelin	Bt247	80	3
32	4	36	0.888889	1	N2	OP50	C18_Sphingomyelin	Bt247	80	3
26	3	29	0.896552	2	N2	OP50	C18_Sphingomyelin	Bt247	80	3
21	10	31	0.677419	1	N2	OP50	EtOH	Bt247	40	3
18	8	26	0.692308	2	N2	OP50	EtOH	Bt247	40	3
18	7	25	0.72	3	N2	OP50	EtOH	Bt247	40	3
21	8	29	0.724138	1	N2	OP50	C18_Sphingomyelin	Bt247	40	3
13	9	22	0.590909	2	N2	OP50	C18_Sphingomyelin	Bt247	40	3
18	14	32	0.5625	3	N2	OP50	C18_Sphingomyelin	Bt247	40	3
22	5	27	0.814815	3	N2	OP50	C16_Sphingomyelin	Bt247	80	4
16	5	21	0.761905	1	N2	OP50	C16_Sphingomyelin	Bt247	80	4
26	1	27	0.962963	2	N2	OP50	C16_Sphingomyelin	Bt247	80	4
26	6	32	0.8125	3	N2	OP50	C18_Sphingomyelin	Bt247	20	4
11	15	26	0.423077	1	N2	OP50	C18_Sphingomyelin	Bt247	20	4
24	9	33	0.727273	2	N2	OP50	C18_Sphingomyelin	Bt247	20	4
20	10	30	0.666667	2	N2	OP50	EtOH	Bt247	20	4
17	9	26	0.653846	1	N2	OP50	EtOH	Bt247	20	4
22	7	29	0.758621	3	N2	OP50	EtOH	Bt247	20	4
12	5	17	0.705882	3	N2	OP50	EtOH	Bt247	40	4
26	10	36	0.722222	2	N2	OP50	EtOH	Bt247	40	4
21	10	31	0.677419	1	N2	OP50	EtOH	Bt247	40	4
23	7	30	0.766667	1	N2	OP50	C16_Sphingomyelin	Bt247	40	4
19	8	27	0.703704	2	N2	OP50	C16_Sphingomyelin	Bt247	40	4
14	5	19	0.736842	3	N2	OP50	C16_Sphingomyelin	Bt247	40	4
24	12	36	0.666667	1	N2	OP50	C18_Sphingomyelin	Bt247	80	4
21	2	23	0.913043	2	N2	OP50	C18_Sphingomyelin	Bt247	80	4
22	5	27	0.814815	3	N2	OP50	C18_Sphingomyelin	Bt247	80	4
23	1	24	0.958333	2	N2	OP50	EtOH	Bt247	80	4
24	3	27	0.888889	1	N2	OP50	EtOH	Bt247	80	4
12	6	18	0.666667	3	N2	OP50	EtOH	Bt247	80	4
11	13	24	0.458333	1	N2	OP50	C16_Sphingomyelin	Bt247	20	4
15	14	29	0.517241	3	N2	OP50	C16_Sphingomyelin	Bt247	20	4
18	10	28	0.642857	2	N2	OP50	C16_Sphingomyelin	Bt247	20	4
16	14	30	0.533333	3	N2	OP50	C18_Sphingomyelin	Bt247	40	4
13	9	22	0.590909	1	N2	OP50	C18_Sphingomyelin	Bt247	40	4
25	7	32	0.78125	2	N2	OP50	C18_Sphingomyelin	Bt247	40	4
16	14	30	0.533333	3	N2	OP50	dsphingo_50	Bt247	20	5
17	10	27	0.62963	2	N2	OP50	dsphingo_50	Bt247	20	5
23	11	34	0.676471	1	N2	OP50	dsphingo_50	Bt247	20	5
32	2	34	0.941176	3	N2	OP50	dsphingo_50	Bt247	40	5
20	9	29	0.689655	1	N2	OP50	dsphingo_50	Bt247	40	5
26	4	30	0.866667	2	N2	OP50	dsphingo_50	Bt247	40	5
19	1	20	0.95	1	N2	OP50	dsphingo_50	Bt247	80	5
23	2	25	0.92	3	N2	OP50	dsphingo_50	Bt247	80	5
27	3	30	0.9	2	N2	OP50	dsphingo_50	Bt247	80	5
18	13	31	0.580645	3	N2	OP50	EtOH	Bt247	20	5
21	4	25	0.84	2	N2	OP50	EtOH	Bt247	20	5
13	16	29	0.448276	1	N2	OP50	EtOH	Bt247	20	5
29	0	29	1	2	N2	OP50	EtOH	Bt247	80	5
27	0	27	1	1	N2	OP50	EtOH	Bt247	80	5
32	2	34	0.941176	3	N2	OP50	EtOH	Bt247	80	5
17	9	26	0.653846	3	N2	OP50	EtOH	Bt247	40	5
22	4	26	0.846154	2	N2	OP50	EtOH	Bt247	40	5
22	3	25	0.88	1	N2	OP50	EtOH	Bt247	40	5
20	1	21	0.952381	3	N2	OP50	dsphingo_100	Bt247	80	5
21	4	25	0.84	1	N2	OP50	dsphingo_100	Bt247	80	5
20	6	26	0.769231	2	N2	OP50	dsphingo_100	Bt247	80	5
23	7	30	0.766667	3	N2	OP50	dsphingo_100	Bt247	20	5
13	6	19	0.684211	1	N2	OP50	dsphingo_100	Bt247	20	5
16	12	28	0.571429	2	N2	OP50	dsphingo_100	Bt247	20	5
18	10	28	0.642857	1	N2	OP50	dsphingo_100	Bt247	40	5
12	14	26	0.461538	2	N2	OP50	dsphingo_100	Bt247	40	5
19	7	26	0.730769	3	N2	OP50	dsphingo_100	Bt247	40	5
25	12	37	0.675676	1	N2	OP50	dsphingo_50	Bt247	20	6
18	16	34	0.529412	2	N2	OP50	dsphingo_50	Bt247	20	6
20	10	30	0.666667	3	N2	OP50	dsphingo_50	Bt247	20	6
26	2	28	0.928571	2	N2	OP50	dsphingo_100	Bt247	80	6
19	7	26	0.730769	1	N2	OP50	dsphingo_100	Bt247	80	6
30	1	31	0.967742	3	N2	OP50	dsphingo_100	Bt247	80	6
19	4	23	0.826087	2	N2	OP50	EtOH	Bt247	40	6
16	11	27	0.592593	3	N2	OP50	EtOH	Bt247	40	6
21	2	23	0.913043	1	N2	OP50	EtOH	Bt247	40	6
19	10	29	0.655172	3	N2	OP50	dsphingo_100	Bt247	20	6
21	7	28	0.75	1	N2	OP50	dsphingo_100	Bt247	20	6
12	11	23	0.521739	2	N2	OP50	dsphingo_100	Bt247	20	6
24	1	25	0.96	1	N2	OP50	dsphingo_50	Bt247	80	6
28	0	28	1	2	N2	OP50	dsphingo_50	Bt247	80	6
18	8	26	0.692308	3	N2	OP50	EtOH	Bt247	20	6
17	12	29	0.586207	2	N2	OP50	EtOH	Bt247	20	6
22	6	28	0.785714	1	N2	OP50	EtOH	Bt247	20	6
23	2	25	0.92	2	N2	OP50	EtOH	Bt247	80	6
28	1	29	0.965517	1	N2	OP50	EtOH	Bt247	80	6
19	0	19	1	3	N2	OP50	EtOH	Bt247	80	6
16	7	23	0.695652	1	N2	OP50	dsphingo_100	Bt247	40	6
18	6	24	0.75	2	N2	OP50	dsphingo_100	Bt247	40	6
20	11	31	0.645161	3	N2	OP50	dsphingo_100	Bt247	40	6
21	4	25	0.84	3	N2	OP50	dsphingo_50	Bt247	40	6
19	5	24	0.791667	1	N2	OP50	dsphingo_50	Bt247	40	6
20	3	23	0.869565	2	N2	OP50	dsphingo_50	Bt247	40	6
3	21	24	0.125	1	N2	OP50	dsphingo_50	Bt247	20	7
14	18	32	0.4375	2	N2	OP50	dsphingo_50	Bt247	20	7
8	18	26	0.307692	3	N2	OP50	dsphingo_50	Bt247	20	7
15	10	25	0.6	2	N2	OP50	dsphingo_100	Bt247	80	7
27	3	30	0.9	1	N2	OP50	dsphingo_100	Bt247	80	7
19	12	31	0.612903	3	N2	OP50	dsphingo_100	Bt247	80	7
21	14	35	0.6	2	N2	OP50	EtOH	Bt247	40	7
16	13	29	0.551724	3	N2	OP50	EtOH	Bt247	40	7
29	8	37	0.783784	1	N2	OP50	EtOH	Bt247	40	7
3	24	27	0.111111	1	N2	OP50	dsphingo_100	Bt247	20	7
13	13	26	0.5	3	N2	OP50	dsphingo_100	Bt247	20	7
11	22	33	0.333333	2	N2	OP50	dsphingo_100	Bt247	20	7
17	11	28	0.607143	1	N2	OP50	dsphingo_50	Bt247	80	7
18	6	24	0.75	2	N2	OP50	dsphingo_50	Bt247	80	7
24	20	44	0.545455	3	N2	OP50	dsphingo_50	Bt247	80	7
5	22	27	0.185185	1	N2	OP50	EtOH	Bt247	20	7
11	17	28	0.392857	2	N2	OP50	EtOH	Bt247	20	7
11	19	30	0.366667	3	N2	OP50	EtOH	Bt247	20	7
15	12	27	0.555556	1	N2	OP50	EtOH	Bt247	80	7
12	9	21	0.571429	3	N2	OP50	EtOH	Bt247	80	7
16	9	25	0.64	2	N2	OP50	EtOH	Bt247	80	7
19	11	30	0.633333	1	N2	OP50	dsphingo_100	Bt247	40	7
6	12	18	0.333333	2	N2	OP50	dsphingo_100	Bt247	40	7
26	7	33	0.787879	3	N2	OP50	dsphingo_100	Bt247	40	7
35	12	47	0.744681	3	N2	OP50	dsphingo_50	Bt247	40	7
30	7	37	0.810811	1	N2	OP50	dsphingo_50	Bt247	40	7
21	4	25	0.84	2	N2	OP50	dsphingo_50	Bt247	40	7
16	15	31	0.516129	3	N2	OP50	C16_Sphingomyelin	Bt247	40	8
14	13	27	0.518519	1	N2	OP50	C16_Sphingomyelin	Bt247	40	8
12	18	30	0.4	2	N2	OP50	C16_Sphingomyelin	Bt247	40	8
8	28	36	0.222222	2	N2	OP50	C18_Sphingomyelin	Bt247	20	8
12	22	34	0.352941	1	N2	OP50	C18_Sphingomyelin	Bt247	20	8
15	36	51	0.294118	3	N2	OP50	C18_Sphingomyelin	Bt247	20	8
5	23	28	0.178571	1	N2	OP50	EtOH	Bt247	20	8
7	24	31	0.225806	2	N2	OP50	EtOH	Bt247	20	8
5	21	26	0.192308	3	N2	OP50	EtOH	Bt247	20	8
16	14	30	0.533333	2	N2	OP50	C16_Sphingomyelin	Bt247	80	8
15	19	34	0.441176	3	N2	OP50	C16_Sphingomyelin	Bt247	80	8
18	10	28	0.642857	1	N2	OP50	C16_Sphingomyelin	Bt247	80	8
3	19	22	0.136364	2	N2	OP50	C16_Sphingomyelin	Bt247	20	8
5	16	21	0.238095	1	N2	OP50	C16_Sphingomyelin	Bt247	20	8
7	18	25	0.28	3	N2	OP50	C16_Sphingomyelin	Bt247	20	8
24	4	28	0.857143	2	N2	OP50	EtOH	Bt247	80	8
24	13	37	0.648649	1	N2	OP50	EtOH	Bt247	80	8
28	0	28	1	3	N2	OP50	EtOH	Bt247	80	8
17	7	24	0.708333	1	N2	OP50	C18_Sphingomyelin	Bt247	80	8
16	12	28	0.571429	3	N2	OP50	C18_Sphingomyelin	Bt247	80	8
12	12	24	0.5	2	N2	OP50	C18_Sphingomyelin	Bt247	80	8
11	10	21	0.52381	3	N2	OP50	EtOH	Bt247	40	8
20	12	32	0.625	2	N2	OP50	EtOH	Bt247	40	8
23	22	45	0.511111	1	N2	OP50	EtOH	Bt247	40	8
9	15	24	0.375	1	N2	OP50	C18_Sphingomyelin	Bt247	40	8
6	16	22	0.272727	2	N2	OP50	C18_Sphingomyelin	Bt247	40	8
16	13	29	0.551724	3	N2	OP50	C18_Sphingomyelin	Bt247	40	8
24	5	29	0.827586	3	N2	OP50	MeOH	Bt247	80	9
18	13	31	0.580645	1	N2	OP50	MeOH	Bt247	80	9
20	15	35	0.571429	2	N2	OP50	MeOH	Bt247	80	9
4	16	20	0.2	1	N2	OP50	S1P	Bt247	20	9
7	21	28	0.25	3	N2	OP50	S1P	Bt247	20	9
9	12	21	0.428571	2	N2	OP50	S1P	Bt247	20	9
15	14	29	0.517241	1	N2	OP50	S1P	Bt247	80	9
19	10	29	0.655172	2	N2	OP50	S1P	Bt247	80	9
16	7	23	0.695652	3	N2	OP50	S1P	Bt247	80	9
13	10	23	0.565217	3	N2	OP50	S1P	Bt247	40	9
12	19	31	0.387097	1	N2	OP50	S1P	Bt247	40	9
12	18	30	0.4	2	N2	OP50	S1P	Bt247	40	9
5	18	23	0.217391	2	N2	OP50	MeOH	Bt247	20	9
9	17	26	0.346154	3	N2	OP50	MeOH	Bt247	20	9
10	14	24	0.416667	1	N2	OP50	MeOH	Bt247	20	9
9	16	25	0.36	3	N2	OP50	MeOH	Bt247	40	9
16	12	28	0.571429	2	N2	OP50	MeOH	Bt247	40	9
14	15	29	0.482759	1	N2	OP50	MeOH	Bt247	40	9
5	22	27	0.185185	2	N2	OP50	MeOH	Bt247	20	10
3	21	24	0.125	3	N2	OP50	MeOH	Bt247	20	10
1	22	23	0.0434783	1	N2	OP50	MeOH	Bt247	20	10
6	19	25	0.24	2	N2	OP50	S1P	Bt247	40	10
9	21	30	0.3	3	N2	OP50	S1P	Bt247	40	10
5	22	27	0.185185	1	N2	OP50	S1P	Bt247	40	10
10	11	21	0.47619	2	N2	OP50	S1P	Bt247	80	10
8	21	29	0.275862	3	N2	OP50	S1P	Bt247	80	10
11	14	25	0.44	1	N2	OP50	S1P	Bt247	80	10
1	18	19	0.0526316	3	N2	OP50	S1P	Bt247	20	10
2	32	34	0.0588235	2	N2	OP50	S1P	Bt247	20	10
5	26	31	0.16129	1	N2	OP50	S1P	Bt247	20	10
6	20	26	0.230769	3	N2	OP50	MeOH	Bt247	80	10
8	16	24	0.333333	1	N2	OP50	MeOH	Bt247	80	10
9	19	28	0.321429	2	N2	OP50	MeOH	Bt247	80	10
5	21	26	0.192308	1	N2	OP50	MeOH	Bt247	40	10
3	26	29	0.103448	3	N2	OP50	MeOH	Bt247	40	10
5	15	20	0.25	2	N2	OP50	MeOH	Bt247	40	10

## Sheet: Figure S18 stats
Treatment	p-value	asterisks	test	correction	Facet #
C18 ceramide	0.000362	***	GLM, Tukey's HSD test	bonferroni	1
C18 ceramide	0.00165	***	GLM, Tukey's HSD test	bonferroni	2
C20 ceramide	0.000431	***	GLM, Tukey's HSD test	bonferroni	3
C20 ceramide	0.13983	n.s.	GLM, Tukey's HSD test	bonferroni	4
C22 ceramide	0.020952	*	GLM, Tukey's HSD test	bonferroni	5
C22 ceramide	0.55053	n.s.	GLM, Tukey's HSD test	bonferroni	6
C16 sphingomyelin	0.382	n.s.	GLM, Tukey's HSD test	bonferroni	7
C16 sphingomyelin	0.743	n.s.	GLM, Tukey's HSD test	bonferroni	8
C16 sphingomyelin	0.03267	*	GLM, Tukey's HSD test	bonferroni	9
C18 sphingomyelin	0.249	n.s.	GLM, Tukey's HSD test	bonferroni	10
C18 sphingomyelin	0.5	n.s.	GLM, Tukey's HSD test	bonferroni	11
C18 sphingomyelin	0.00718	**	GLM, Tukey's HSD test	bonferroni	12
D-sphingosine (100µM)	0.0445	*	GLM, Tukey's HSD test	bonferroni	13
D-sphingosine (100µM)	0.323	n.s.	GLM, Tukey's HSD test	bonferroni	14
D-sphingosine (100µM)	1	n.s.	GLM, Tukey's HSD test	bonferroni	15
D-sphingosine (50µM)	1	n.s.	GLM, Tukey's HSD test	bonferroni	16
D-sphingosine (50µM)	1	n.s.	GLM, Tukey's HSD test	bonferroni	17
D-sphingosine (50µM)	0.229	n.s.	GLM, Tukey's HSD test	bonferroni	18
Sphingosine-1-phosphate	0.347	n.s.	GLM, Tukey's HSD test	bonferroni	19
Sphingosine-1-phosphate	0.317	n.s.	GLM, Tukey's HSD test	bonferroni	20
