# Supplementary material for: Polyketide synthase-derived sphingolipids mediate microbiota protection against a bacterial pathogen in C. elegans
Source: Nat Commun. 2025 Jun 3;16:5151. doi: 10.1038/s41467-025-60234-1 (PMC12134224; doi:10.1038/s41467-025-60234-1)
Supplement: Supplementary file 16 — Supplementary Dataset 14 [file 41467_2025_60234_MOESM16_ESM.xlsx]

## Sheet: Figure S19B
Alive	Dead	Total	Survival	Replicate	Worm	Bacterium	Bt strain	Bt conc	Facet
25	8	33	0.757576	3	bre-3(ye26)	MYb115	Bt247	40	3
24	9	33	0.727273	2	bre-3(ye26)	MYb115	Bt247	40	3
33	4	37	0.891892	1	bre-3(ye26)	MYb115	Bt247	40	3
21	5	26	0.807692	3	N2	MYb115	Bt247	40	1
16	7	23	0.695652	2	N2	MYb115	Bt247	40	1
26	8	34	0.764706	1	N2	MYb115	Bt247	40	1
13	15	28	0.464286	3	N2	OP50	Bt247	40	1
21	9	30	0.7	2	N2	OP50	Bt247	40	1
21	9	30	0.7	1	N2	OP50	Bt247	40	1
30	5	35	0.857143	3	bre-2(ye31)	MYb115	Bt247	80	2
27	1	28	0.964286	2	bre-2(ye31)	MYb115	Bt247	80	2
32	1	33	0.969697	1	bre-2(ye31)	MYb115	Bt247	80	2
33	29	62	0.532258	3	N2	MYb115	Bt247	20	1
15	18	33	0.454545	2	N2	MYb115	Bt247	20	1
12	19	31	0.387097	1	N2	MYb115	Bt247	20	1
5	23	28	0.178571	3	bre-3(ye26)	OP50	Bt247	40	3
12	14	26	0.461538	2	bre-3(ye26)	OP50	Bt247	40	3
8	23	31	0.258065	1	bre-3(ye26)	OP50	Bt247	40	3
26	1	27	0.962963	3	N2	MYb115	Bt247	80	1
25	2	27	0.925926	2	N2	MYb115	Bt247	80	1
27	3	30	0.9	1	N2	MYb115	Bt247	80	1
16	6	22	0.727273	3	bre-3(ye26)	MYb115	Bt247	20	3
20	22	42	0.47619	2	bre-3(ye26)	MYb115	Bt247	20	3
16	20	36	0.444444	1	bre-3(ye26)	MYb115	Bt247	20	3
13	11	24	0.541667	3	bre-2(ye31)	OP50	Bt247	20	2
21	15	36	0.583333	2	bre-2(ye31)	OP50	Bt247	20	2
15	14	29	0.517241	1	bre-2(ye31)	OP50	Bt247	20	2
4	24	28	0.142857	3	bre-3(ye26)	OP50	Bt247	20	3
4	23	27	0.148148	2	bre-3(ye26)	OP50	Bt247	20	3
3	21	24	0.125	1	bre-3(ye26)	OP50	Bt247	20	3
21	5	26	0.807692	1	bre-2(ye31)	OP50	Bt247	80	2
26	3	29	0.896552	2	bre-2(ye31)	OP50	Bt247	80	2
26	12	38	0.684211	3	bre-2(ye31)	OP50	Bt247	80	2
19	9	28	0.678571	1	bre-2(ye31)	OP50	Bt247	40	2
19	15	34	0.558824	3	bre-2(ye31)	OP50	Bt247	40	2
20	23	43	0.465116	2	bre-2(ye31)	OP50	Bt247	40	2
13	14	27	0.481481	3	bre-3(ye26)	OP50	Bt247	80	3
14	15	29	0.482759	1	bre-3(ye26)	OP50	Bt247	80	3
16	9	25	0.64	2	bre-3(ye26)	OP50	Bt247	80	3
40	5	45	0.888889	3	N2	OP50	Bt247	80	1
38	1	39	0.974359	2	N2	OP50	Bt247	80	1
31	4	35	0.885714	1	N2	OP50	Bt247	80	1
11	15	26	0.423077	3	N2	OP50	Bt247	20	1
6	16	22	0.272727	2	N2	OP50	Bt247	20	1
10	12	22	0.454545	1	N2	OP50	Bt247	20	1
28	0	28	1	3	bre-3(ye26)	MYb115	Bt247	80	3
48	2	50	0.96	2	bre-3(ye26)	MYb115	Bt247	80	3
48	2	50	0.96	1	bre-3(ye26)	MYb115	Bt247	80	3
13	20	33	0.393939	3	bre-2(ye31)	MYb115	Bt247	20	2
24	4	28	0.857143	2	bre-2(ye31)	MYb115	Bt247	20	2
36	25	61	0.590164	1	bre-2(ye31)	MYb115	Bt247	20	2
23	13	36	0.638889	1	bre-2(ye31)	MYb115	Bt247	40	2
15	8	23	0.652174	2	bre-2(ye31)	MYb115	Bt247	40	2
21	15	36	0.583333	3	bre-2(ye31)	MYb115	Bt247	40	2
56	2	58	0.965517	1	bre-3(ye26)	MYb115	Bt247	40	6
40	3	43	0.930233	2	bre-3(ye26)	MYb115	Bt247	40	6
59	4	63	0.936508	3	bre-3(ye26)	MYb115	Bt247	40	6
26	0	26	1	1	N2	MYb115	Bt247	40	4
64	0	64	1	2	N2	MYb115	Bt247	40	4
56	0	56	1	3	N2	MYb115	Bt247	40	4
39	3	42	0.928571	1	N2	OP50	Bt247	40	4
28	4	32	0.875	2	N2	OP50	Bt247	40	4
18	3	21	0.857143	3	N2	OP50	Bt247	40	4
40	0	40	1	1	bre-2(ye31)	MYb115	Bt247	80	5
63	0	63	1	2	bre-2(ye31)	MYb115	Bt247	80	5
63	0	63	1	3	bre-2(ye31)	MYb115	Bt247	80	5
31	0	31	1	1	N2	MYb115	Bt247	20	4
25	2	27	0.925926	2	N2	MYb115	Bt247	20	4
49	3	52	0.942308	3	N2	MYb115	Bt247	20	4
59	6	65	0.907692	1	bre-3(ye26)	OP50	Bt247	40	6
36	11	47	0.765957	2	bre-3(ye26)	OP50	Bt247	40	6
40	5	45	0.888889	3	bre-3(ye26)	OP50	Bt247	40	6
38	0	38	1	1	N2	MYb115	Bt247	80	4
35	0	35	1	2	N2	MYb115	Bt247	80	4
59	0	59	1	3	N2	MYb115	Bt247	80	4
66	16	82	0.804878	1	bre-3(ye26)	MYb115	Bt247	20	6
27	12	39	0.692308	2	bre-3(ye26)	MYb115	Bt247	20	6
15	5	20	0.75	3	bre-3(ye26)	MYb115	Bt247	20	6
6	16	22	0.272727	2	bre-2(ye31)	OP50	Bt247	20	5
3	51	54	0.0555556	3	bre-2(ye31)	OP50	Bt247	20	5
17	39	56	0.303571	1	bre-2(ye31)	OP50	Bt247	20	5
11	15	26	0.423077	1	bre-3(ye26)	OP50	Bt247	20	6
12	26	38	0.315789	2	bre-3(ye26)	OP50	Bt247	20	6
16	16	32	0.5	3	bre-3(ye26)	OP50	Bt247	20	6
41	11	52	0.788462	1	bre-2(ye31)	OP50	Bt247	80	5
62	33	95	0.652632	2	bre-2(ye31)	OP50	Bt247	80	5
20	3	23	0.869565	3	bre-2(ye31)	OP50	Bt247	80	5
45	23	68	0.661765	1	bre-2(ye31)	OP50	Bt247	40	5
21	12	33	0.636364	2	bre-2(ye31)	OP50	Bt247	40	5
11	17	28	0.392857	3	bre-2(ye31)	OP50	Bt247	40	5
38	0	38	1	1	bre-3(ye26)	OP50	Bt247	80	6
21	1	22	0.954545	2	bre-3(ye26)	OP50	Bt247	80	6
41	4	45	0.911111	3	bre-3(ye26)	OP50	Bt247	80	6
56	3	59	0.949153	3	N2	OP50	Bt247	80	4
43	1	44	0.977273	1	N2	OP50	Bt247	80	4
78	2	80	0.975	2	N2	OP50	Bt247	80	4
37	19	56	0.660714	1	N2	OP50	Bt247	20	4
41	10	51	0.803922	2	N2	OP50	Bt247	20	4
43	12	55	0.781818	3	N2	OP50	Bt247	20	4
58	0	58	1	3	bre-3(ye26)	MYb115	Bt247	80	6
68	0	68	1	1	bre-3(ye26)	MYb115	Bt247	80	6
36	0	36	1	2	bre-3(ye26)	MYb115	Bt247	80	6
30	6	36	0.833333	1	bre-2(ye31)	MYb115	Bt247	20	5
26	6	32	0.8125	2	bre-2(ye31)	MYb115	Bt247	20	5
28	4	32	0.875	3	bre-2(ye31)	MYb115	Bt247	20	5
44	3	47	0.93617	1	bre-2(ye31)	MYb115	Bt247	40	5
64	0	64	1	2	bre-2(ye31)	MYb115	Bt247	40	5
35	1	36	0.972222	3	bre-2(ye31)	MYb115	Bt247	40	5

## Sheet: Stats
worm strain	Comparisson	p-value	asterisks	test	correction	facet
N2	OP50 vs MYb115	0.00751	**	GLM, Tukey's HSD test	bonferroni	1
bre-2(ye31)	OP50 vs MYb115	4.42e-08	***	GLM, Tukey's HSD test	bonferroni	2
bre-3(ye26)	OP50 vs MYb115	1.67e-14	***	GLM, Tukey's HSD test	bonferroni	3
N2	OP50 vs MYb115	1.46e-06	***	GLM, Tukey's HSD test	bonferroni	4
bre-2(ye31)	OP50 vs MYb115	2e-16	***	GLM, Tukey's HSD test	bonferroni	5
bre-3(ye26)	OP50 vs MYb115	1.1e-09	***	GLM, Tukey's HSD test	bonferroni	6
