# Supplementary material for: Polyketide synthase-derived sphingolipids mediate microbiota protection against a bacterial pathogen in C. elegans
Source: Nat Commun. 2025 Jun 3;16:5151. doi: 10.1038/s41467-025-60234-1 (PMC12134224; doi:10.1038/s41467-025-60234-1)
Supplement: Supplementary file 17 — Supplementary Dataset 15 [file 41467_2025_60234_MOESM17_ESM.xlsx]

## Sheet: Figure S20 Primer
	primer F (5' 3')	primer R (5' 3')	origin	amplicon size N2 [bp]	amplicon size mutant [bp]	deletion size [bp]
asah-2(tm609)	CGCCGAAGTGCTTGACGTAC	CCAACATTGGCGCGAGTAAGC	this study	915	200	715
sptl-3(ok1927)	AGCCGTGGCAAATGGAAAGTG	ATGGAGTTTCTGCGCGATTGATG	this study	1868	283	1585
cgt-1(ok1045)	ACTTCAGCTACCACTCCTTCATCAC	AACTTTCCTTTCGATTCCTGGACC	this study	2070	217	1853
asah-1(tm495)	AGTGGGTGTTCGGATTGGAGG	GGTTGGTGCGGGATGACAAG	this study	755	286	469
sms-1(ok2399)	TGGTTGCGTTTCTGATGCTCG	TGAGACCGAGCCCGAACATG	this study	1045	423	622
sphk-1(ok1097)	ACGGTGCCAGCGATTTAAGATTTC	TGCGATATGGGAAAGAGTAACTGC	this study	2206	278	1928
sptl-1(ok1693)	AGCCCAAGCCAATTATCCTT	AACACGAACTTTGAATCGCC	Liu et al 2014 https://doi.org/10.1038/nature13204	3320	2357	963
asm-3(ok1744)	CTTGCACTCCTCCTTTCCAC	GGTGACAGAATGCGAGGAAT	Liu et al 2014 https://doi.org/10.1038/nature13204	3344	1786	1558
hyl-1(ok976)	GCCCCGTAAATAAGCACAAA	TCGTGTTCTTTCACGTCTCG	Liu et al 2014 https://doi.org/10.1038/nature13204	2824	1961	863
hyl-2(ok1766)	GGGGGAGTGATGGAAGAAAT	TTGCAAACCAATTGCAAGAA	Liu et al 2014 https://doi.org/10.1038/nature13204	3075	1449	1626
cerk-1(ok1252)	TCATTCCGACGGTACCATTT	TGAAGCTTGAAATGCAGTGG	Liu et al 2014 https://doi.org/10.1038/nature13204	2466	1166	1300
