# Supplementary material for: Polyketide synthase-derived sphingolipids mediate microbiota protection against a bacterial pathogen in C. elegans
Source: Nat Commun. 2025 Jun 3;16:5151. doi: 10.1038/s41467-025-60234-1 (PMC12134224; doi:10.1038/s41467-025-60234-1)
Supplement: Supplementary file 18 — Supplementary Dataset 16 [file 41467_2025_60234_MOESM18_ESM.txt]

>MYb115 wt sgaAB (+100 up/downstream of sgaAB BGC; 9000bp)

CTAGCGATGGGGCCATCAGCAACACCGCATCAACTTCATCGCCAGCAGGCTGGCTCCCACAGGAACAGCGGGCGCCCACA
CAATCGCCTGCACATTTAGATCACCCAATCTTCGCCAATTCCTCGGCAACGATGGCCACGGTCTGGCGGATTTGCTCTTC
GGTGTGTTCACAGGAGACGAAGAAGCGCACCCGGGCGACGTGTTCCGGGACGGCGGGATAGAGGATCGGCTGGGCGTTGA
TGCCGCGCTCGAACAGGGCGCTGGACAGGCGTCCGGCCTTGAACGAGCTGCCGGTGATCACCGGGATCACCGCCAACCCG
GTGCTGGTGGCGGTGTCCAGGCCGGCGGCTTTGGCCAGGCGCAGGAACAACTCGCCCCGGGCCTGCACGGTCTGCACCCG
CTCACGATCGTTGGCCAGGCAACGCAATGCAGCCAGCGCCGAGGCCGTGGTGGACGGTGGCATGCCGACGCTGTAGAGAA
AGCCCGGCGCGAGGAATTTCAGGTGCTCGACCAACGCCGTATTGCCGGCAATATAGCCACCGCAACTGGCGAGGGTTTTG
CTCAGGGTACCCATCCAGATATCCACGTCATCCCCGGCCAAACTGAAGTGCTCGCGAATCCCCTTGCCGGTCGCCCCCAT
CACCCCCAGCGAGTGCGCTTCGTCGACCATCAGGAAGGTTTTGTGCTTACGCTTGATGTCGACGAAACGCGGCAGGTCCG
GGTAGTCGCCGTCCATGCTGTAGATGCCTTCGACCACCACCAGCACCCGCTCAAAATGCTGGCGCTGCTCGCCGAGGATT
CGATCCAGGGCCTGCCAGTCGTTGTGGGCGAAACTCAGGCGGCGCGCGCCAGACAACTGGATGCCCTGCAACACGCTGTT
GTGGATCAGCTCGTCGTGCAGCACCAGGTCACGGGGACCGAACAGATGACCGATGGTGGTGACGTTGGTGGCATGCCCGC
TGACGAAAACGATGGCATCGTCGACCTCATACAGCTTGGCCAGCTCACGCTCCAACTCACGGTGCAACGGACGATCGCCG
GACACCAGGCGACTCGCCGACACCGAGGTGCCGTAACGATCGATCGCCGCCTTGGCCGCCTCGGCCACGTCCGGATGCCC
GGAGTAGCCGAGGTAGTTGTAGCTGGCGAAGTTCACGTATTGCTGCGCCCCGATGCGGGTCTCGGCACCGGCCAGGCCCT
CGTGCAGACGAAAGAACGGGCTGCTCAGGCCCAGGCGCGCGGCGCCCTGTTGCATCACGCGCAACTGCTGATAGCCGGGA
TGCAGGTCGAACCGATAGAACGCTTCCGGCACCTTCAGCGCCGCCTGTTGCGCCTGCTCCAGGGTGGCGCCGCCCGCCGC
GTCGCCCACCTCGCTGCGACGGCGTTCCAGCGCTTGCTGGATCAGCCGCTGCTTGATACCGACACTCAGGCCGGTGGGCG
TTTTTACAGTCATCGAACTATCACTCAATCAAACGGTTAGGTGTTGCAGCGCTGTCGGCCAATTCGGCGTTGAGCTCGGC
CATTTGCTCTGGGCTCAATTCAGTGCCGTGACGGGCCAGGACGTTTTCTGCCAGGGCGGCCGGCGCCGGGGCTTCGTTGG
TACCCGCTTCGCCACGCAGCAAATCGAGAATGCGCACGGCAAGCTTGTCGATGCTGGAACTCTCACTGAGCTCCATCACA
GGCAGGCGAATACCAAAGCGCTCTTCGAGGGCGACCACCAACTCGACACTCATCAACGAGTCCAGACCCAATTCCTGCAA
TGGCCGCTGGGTGTCCAGACGGGCTGCCGGCAGGCGGAGGATTTCGCAGACTTCGTGCTTGAGCAGCTCGACGAAGCGCT
CCAGCAGTTGCTCGTCGTCCAACTCAAGCAACATGCGCTGGATGTCTTCGGCGTCGTTGTCGTCGTCCTGATCACCGCCA
TGAGCGCGCACCAGTTCAAGGAAACGCGGCGTGCTGGCGCTCGGCAGGAAGCGCGACAGGGCTTTCCATTCCAGCTCCAG
TACACCCATACCGTCGTCCCCCTTGAGCAACATCTGCTCGAGGTGAGCCAAAGCCACTTCAGCACGCAGGGCAGCACCGC
CCATGCGGCTTTGCAGCGCATCCTTGATCTGCTCGTTGCGCGCAAGGAAACCGACGTCGTCGATTGCGCCCCAGAGCACG
GCAGTGGCCGCCAGGCCCTGACCGCGACGATGCCGCGCCAACGCTTCGAGCCAGTGGTTGGCTGCGACGTAGTTGGCCTG
CCCCGGGTTACCGAACAGGGTGGTGGCCGAGGAGAACATCACGAAGAAGTCCAGCGGCAGCTCACGGGTCAGTTCGTGCA
GGTACTGCGCGCCTTTGGCCTTGGGCTCCAGCACGCGCTGCAGTTGCTCGCCGTCGAGGTTGCGAATCAGGCCGTCGTCG
ATCACCGTCGCCGCGTGCACCAAACCGCGCAACGGGTAACGGCCGGCAGCGATACGTTCGAACACCGCGCGCACTTGCTG
CGCGTCGGTGATGTCGCAGGCCAGGGCCTGAACGTCGATGCCTTGCGCCTTCCAGGCCTCTAGGCTCGGCTGCGCCTCGA
CACTGGCCGGGCCGCGACGACCGAGCAGCACCAGGTGCCGCGCGCCTTTGTCCACCAGCCACTGCGCGGTGCGCAGGCCG
AAACCACCAAGGCCACCGGTGACCAGGTAGGTCGCCTCGCCACTCAGTTGCAACTGCTGCAGCGGCTGCTCGCGGGTTTC
CACCAGGCGCTCGATCGGGTTGCCGTAGGTCACCACGATCTTGCCGATCTGCCGCGCCTGCTGCATGTAGCGGAACGCCT
CGACCACATGATTGGCGTCGAACTCGCGGAACGGCAGCGGATGCAGGATGCCTTGCTCGAACAGCTCCATCATTTGCCCG
AACAGACGCCGGGTCAGCTCCGGTCGCTCACTCATCAACTGGTCGGCATCGATGCCGAAATAGCTGATGTTGTTGCGGAA
CGGACGCAGGCCAATGCGGGTGTTCTGGTAGAAATCGCGCTTACCCAGCTCAAGGAAACGCCCGAATGGCTTGAGCACGC
GGAAATTGCGGTTGATCGCTTCGCCCGCCAGGGAGTTGAGCACCACGTCGACGCCCCGGCCACCGGTCATGGCCAGGATC
TCGTCGGCATAGGCCAGCGAACGCGAATCGAAGACCTTGTCCACACCCAGCAGGCGCAGGAAGTCACGTTTCTCGTCGCT
GCCGGCGGTGGCGTAGATCTCGGCCCCGCACCATTTGGCGATCTGGATCGCAGCAATACCGACGCCACCGGCGGCGCCAT
GGATCAGGACCTTCTCACCCGGCTCCAGGCGCGCCAGGTAATGCAGCGCGTAGTACACGGTGAAGAAGGTACTTGGAATA
GTCGCTGCAGCCTCGAACGACATCCCTTCAGGAATGCGCGCCACGGCGTTGGCGTTGGTCACCAGGCGGTTGGCAAAACT
GCGCGGACCGAAGCCCACGACGCGATCACCCGGGGCGAAATCGCCGAGCACCGAGGCGCCCTTGCCATGCACCACGCCGG
AGAATTCAAAGCCCATGGTCGGACCGGAGAAGCCATTCTCGATGGCCTCATCGGACAACAGGCCGAGGGCGAACATCACG
TCGCGGAAGTTCAGGCCGGTGGCGCGGACTTCGATGTCCAGCTCGTCAGCAGCCGGCGCAGTCAGCTCACGGGCTTCCCA
GCGCAGGTTACGCAACTGGCCGGGCAAGTCGAAACCGAGGCTGATGCGCGTCTTGCCGTCGTCGCTGGCGCGCACCTGAT
CCTGCAACACACGCAGGCGCGGCACGTAGCGCTGACCGTCGGCGTTGATCGCCAGTTCGCTCTCGCCATCAGCCTGCAAC
AGCGCCGGGACCAGGCTGCCGATCGACGCGCCGTGCGCCAGGTCGAGCAGGCGGATCCGGCAACTGGCGGATTCATTGGC
CAGGGTCCGACCGAAGCCCCACAGCGCGGCATCGGCAATCGCGTCGACGCTCGCCGCTTGTGGCGCGGCGTACAGGTGGC
CGGCGGCGCCACGGGTCAGCAGCCAGCATTGCGGCGCCAGCGCCAGCGACTCGCACGCCTGCACCAGCGCAGCCGCCAGC
ATGCAACGGGCGCCCTGGGCATCGAGGCCCTGGTCAGCGTCCAGCCCAGCCAGATGCAACACGTGCTCTGGCGCCTGGTC
CATGGCGGCCAATTGCTCGGCAATCGCCTGGGCATCGCCGGACTGCAACAGACTGACCTGCTGGCCTTGCTCGCGCAGGG
CCTGGGCCAATGGTTCGGCGTTGGCCTGTCCGAGGTCGGCCAACAACGCCCAACGCTGCACAGGGATTTCCAGCATGCCC
GCGCGCTCGCCGGCCTTTTGATCGGTCAGCAACAGGTAGCTGCCACAGGCATGGCCGGGCAGCGCTTCGAGGGTATGACT
GACACTCAAGCCGTGGCGTTGCAACTCGTGGGACCAGAACTGCGGACGCTGCTGACGCGACAGTGCCTGCTCCGGGCCGG
CCAGCCACCAGTCGGCCTGGGCACCGAACACGAAGTCGGCCCAGCGCGACGGGTACTGAGCGAGCATCGCCAGTTGGCCG
TGCGGATTGAGATGACTGGCGGTCTGGCGCAGGGCTTCACCGACGCTATCCAGCGGCGCCAGGTCAGATGGCAGCAGCAC
CCAGTCGTAAGCCTGGGCGCTGTTCAGTTGATCGAAACCGAGCACTTCCAGTGCGGGGCACTCGTCGCCGAGCATTTGCA
CCAACTCCGGCTCTTGCACACAGTAGCTGTAGTCGACCCGGTCGAAATCGATCCCGGCGTATAGCGATTCGGCAAACGAA
GGCCCGCCAAAGCCGAATTCCAAGACCCGCAGACGCTGCCCGGCGGGCAAGTCGGCGAGGCGTTGGGCGAGGGTTTCGCG
CAGGCCGGCGAGCAAACGCTGCTGCCCCGCCGCACTCAGCACCAGGCGCGCCAGATTGGCCGCGCTGGTTTCCCGTGGCA
GCAGTTGTTCGAGGGTTTGCGTGCCTTCGAGCAACGCCAGCAGGTGGCGGCCGATACGCCCCACCGAATGGATGATCTGG
AAGTGCTCCGGATAGCTCTGGAACAGCTCCTGCCAGATCGCCTCGGAAGCCGGACGCTCTCCCACATCGGCGATCGACCA
GTTGCCGGCGGCATCCACATTCAGGCTGCCATCGTTACGCCCCTGGCGCAGCAAGGTGCCAAGGAACTCACTCGGCACCC
CGTTCCGCTGCGACCACACTGCAACCTGCTCGGCGCTCAAGCGACCGCCCAGTTGCTCGATCAGGTCCAGCACAAAGCTC
GAACACAGGACATCGAGCAGCGGCTCGACTTCATTCAGGTAGCGCACCTGCACCGGCTCGTCACTCAAGCCCCGCAGATG
GGCCGCCAGCGGTGTCGAATTCGACGCCTCGCGCAACACCGGCACTACCTGGCCCGGCGCCGCCAGACCGACATGGGCCA
GGCGCTTGATGTCGTGGGAGCGATCACGCTGCAGGCGCACACCCCGGAAACGAGCGTCCTTGATGCACAGCACCGCCTCG
CCGGCGGCATCGTAGAGGGTGAAATCCACCAGCAGCGAGTGCTCGGTGCGCTTGAGCTGGCGCACTTCGGCGAGGCACGG
CACACCGCCGGCCTTGGCGAATGCAATGCGTCCCAGCTTGACCGGAATGAACGCCAGGCCCTTGTTACTGCCTGGCTGGC
CGACCAGCAACTCAGTGATCAACTGGAAGGCACCATCGAGCAGCGCCGGGTGCAGGTGCAGCGACGGCAATTCCTCGCGG
ATCGCCTCGGGCACACGCAATTGGGCGAGGATGTGCGCCGGCTCGACCCACACCGCCGCGACCGCCTGGTAGGCCGGGCC
ATAATTGAGACCCACCGCCTGGGTCAGCGCCAGATGTTGTTCACCGGTGAAATCCGCTGGACGTTGTGGCAAAGCCGGTG
CACGTCCGCCGAGCATTACCCCGCAGGCTTCGCCCGGCAGGCGCGCGACCACGTGCTGCACCCACTCTTCACGCTGGGCC
AGGGTGCGCGAGGTGATGCGCAGGGTGCCATCGGCTTCCTCGATGTTGACCCGGATCTTCTTGCTGCCTTCGTTGCCAAG
CAGCAGCGGGTTATGGATTTCCAGCTCTTCGATATCGACGAACTCACCCGGTTGGTGCAGCAGGGCCACGGCCAGCGCCA
ACTCGGTAAAACCGGCGCCGGGGAACAGCACTGCTTCACCGACCTTGTGGTCACCGAGGGTCGGGAACAGCTGGGTGTCG
AGACGGTTTTCCCAGGTTAGCGCGCGGTCGGCCAACGGGTAACCGAGCAACGGGTGGACGCGCTCGCGCTGCAGCACGCC
GAACGACTCGGCGCTGACCGGCAGTTCAAAACGCTCGCGTTGCCAGGCGTAGTTCGGCAGGCGCACGTTGTTGCCAGCCA
CCGGGAATTGATGCTGCCAATCGGGCTCGGCGCCGGCGATCAGCAGGCGCGCGACGCAGCGTTCCAGCAGCGCCGGACTC
TGGTCATTGCGCGCCAGCGTGGCGATCACCTGACCGGGCAGCTCGCGCTGGGTCAGAGCATCGGTCACGTAGGAACGCAG
AATCGGATGCGGACCCACCTCGACGAACAGGTTGAAGCCCTGCCCCACCAGCTCATCCATTGCACCCTGGAACAAGACCG
GGAAGCGGATGTTCTGCCACCAGTAACGGCTGTCGAGACGCTGGCCTTGCAGCTGGCCGCCGACCACGGTGGAGAAGAAC
GGAATATCGGCGTTGCGCGGGCGGATGTGCGCCAGATCGGCAATCACTTGCTGCTCGATCGGGTTCATCGCCGGCGAATG
AAAGGCGTAGTCGAGGGCCAGGCGGCGGACGAACACCTGACGCTCGGTCAGCGCCTGTTCCAGCTCGCCCAGGGCCTCTT
GCGGGCCGGCCACGGTAGCGCCTCGGGCGCTGTTCTCGCCGGCCAACACCACTTGATTGTCCAGCCCCAGTTCCACCAGC
ACCGCTGCGGTGGCTTCACCGCTCAGGCCCACGGCGGCCATCTGCCCAGTGCCACGGGTCAGGCCCTGCAGGCGACTGCG
GTGGTAAATGACTTGGGTCGCGTCTTCCAGGCTCAGCGCGCCGCTGGCCCAGGCCGCCGCCACTTCGCCGACGCTGTGGC
CGATCACCGCCGCCGGATGGAAGCCTTCGGCCGCCAGCACGCGGGTGACCGCGACCTGCAGTGCGAACAACGCCGGTTGC
GCGATCTCGGTGCGCACATAGCGATCTTCACCGTTTTCACCGAGCAATTCGGCGCGCAGCGAATAGCCGGCCAATGGCTG
GAACAGCGCATCGACCTCGGCCACGGCGGCAGCGAACAGCGGGTTGCCAAGCATTGCCTGGCCCATGCCCTGCCACTGCG
AACCGTTGCCGGAATACACCAGCACCGGGCCCTTGACCTGCTCCAGCGCCTGCCCCACCTCCAGCACTGAGCTCAATTCG
CTGAGGCTTGGGTCTTCGGCGTAGTCAGCCAAGGCTTGTGCGGCTTTAACCGGGTCAGACTCAATCAGCACCAGGCGATG
CGCGTGGGCATCGCGACGGAACATGGCCTGGTAGGTCACGTCGTAGTAATTGGCTTGCGACTGTGCCGCCAGGAATTCGG
CAAAACCTTCGGCCGTGGCCCGCAGACCTTCGGCATCCTTGGCGCTGAGCATCAGCGGCAGGCGTCGTGATGGGGTAGCT
GTCTTCGATGCAGGCAACGACTCGGCGCTCTGCAGAATCACGTGCGCGTTGGCGCCACCAAATCCGAAGGAGTTGATGCC
GACGGTCAATTGCCCGGCCGATTTCAGCGCACGGCTTTCGGTCACCACTTGCAGGTTAAGGTCAGCAAATGGAATGTTCG
GATTAAGTTCTTCGACGCCAATGGTCGCCGGAACCTCACGCTGGATCAGGCAATTGAGCGCCTTCATCAGGCCTGCAACG
CCGGAAGCCGCCTCGAGGTGACCCAGGTTGCTTTTCACCGAGCCGATCGGCAGCGGATTGCCAGCACCGCGGGCCTGACC
CAGCGCTTCGCCAATGGCCCGGGTCTCGATCGGATCGCCGACCGCTGTACCGGTGCCATGGGCTTCCAGGTAGTCCAGTT
GCGCCGGATCGATTCCGGCCTTGGCATAAGTACTCTTGAGCAGTGCGGTCTGGGCATCGGCACTCGGCAGAGTCAGGCTC
GATTTGCGCCCGTCGGTGTTCACTGCACTGCCGGCCACCACCGCGAGAATCGGGTTGCCATCGGCCAGCGCCTGGTCGTA
ATCCTTGAGCAGGAACAGACCACCGCCCTCGGAGCGAGCGTATCCGTCGCCGCTCTGATCGAACGCGTGGCAACGGCCGG
TCGGCGAGAGCATCGAGGCCTTGGCGAAAATCATGAAGCCGAAGGGGTGCATGTGCAGGCTGATGCCACCGGTTACCGCC
TGGTCGATATCGCCACTGATGATCGCTTGGCAAGCCTGGTGGAAGGCCACCAACGATGACGAACAGGCGGTATCGATGGC
CATGCTCGGGCCGCGCAGGTCATAAAAGAACGACAGGCGATTGGCCGCAATACTTGAGGTGTTGCCGGTAGCGGTCGCGG
CATCGATCGACGCGAGGTCTTCGACCAGGCGATAGGATTGCTCGACACCACCGATCCCCAGGTAAACCCCGCAGTTGCTG
CCGCGCACGCTCGACGGCTTGATGCCGGCGTTCTCGAAGGTTTCCCAGCACATTTCCAGCAGCATGCGTTGCTGCGGATC
CATCACCATGGCTTCGCGCGGCGAGATATTGAAGAAGCCGGCGTCGAACGCACTGATATCGCCCAGGGAGCCTGCGGCGA
AGGTGTAGCTGGTCGCAGGATTGGTCTTGTCGGGGTGCAAGAACTCGTTATGCGCCCAGCGCGAAGCGTCGACCTGGGTC
ACCAGGTCCTGGCCCGACATCAGGTTTTGCCAGAAACTTTGGGTGGTCGAACCGGGGAAACGAAAAGAACAACCTACAAC
CGCTACCTGTCTACGCTTTGTCAAAACCCATTCCTTTAAT


>MYb115 delta sgaA (+100 up/downstream of sgaAB BGC; 1485 bp)
CTAGCGATGGGGCCATCAGCAACACCGCATCAACTTCATCGCCAGCAGGCTGGCTCCCACAGGAACAGCGGGCGCCCACA
CAATCGCCTGCACATTTAGATCACCCAATCTTCGCCAATTCCTCGGCAACGATGGCCACGGTCTGGCGGATTTGCTCTTC
GGTGTGTTCACAGGAGACGAAGAAGCGCACCCGGGCGACGTGTTCCGGGACGGCGGGATAGAGGATCGGCTGGGCGTTGA
TGCCGCGCTCGAACAGGGCGCTGGACAGGCGTCCGGCCTTGAACGAGCTGCCGGTGATCACCGGGATCACCGCCAACCCG
GTGCTGGTGGCGGTGTCCAGGCCGGCGGCTTTGGCCAGGCGCAGGAACAACTCGCCCCGGGCCTGCACGGTCTGCACCCG
CTCACGATCGTTGGCCAGGCAACGCAATGCAGCCAGCGCCGAGGCCGTGGTGGACGGTGGCATGCCGACGCTGTAGAGAA
AGCCCGGCGCGAGGAATTTCAGGTGCTCGACCAACGCCGTATTGCCGGCAATATAGCCACCGCAACTGGCGAGGGTTTTG
CTCAGGGTACCCATCCAGATATCCACGTCATCCCCGGCCAAACTGAAGTGCTCGCGAATCCCCTTGCCGGTCGCCCCCAT
CACCCCCAGCGAGTGCGCTTCGTCGACCATCAGGAAGGTTTTGTGCTTACGCTTGATGTCGACGAAACGCGGCAGGTCCG
GGTAGTCGCCGTCCATGCTGTAGATGCCTTCGACCACCACCAGCACCCGCTCAAAATGCTGGCGCTGCTCGCCGAGGATT
CGATCCAGGGCCTGCCAGTCGTTGTGGGCGAAACTCAGGCGGCGCGCGCCAGACAACTGGATGCCCTGCAACACGCTGTT
GTGGATCAGCTCGTCGTGCAGCACCAGGTCACGGGGACCGAACAGATGACCGATGGTGGTGACGTTGGTGGCATGCCCGC
TGACGAAAACGATGGCATCGTCGACCTCATACAGCTTGGCCAGCTCACGCTCCAACTCACGGTGCAACGGACGATCGCCG
GACACCAGGCGACTCGCCGACACCGAGGTGCCGTAACGATCGATCGCCGCCTTGGCCGCCTCGGCCACGTCCGGATGCCC
GGAGTAGCCGAGGTAGTTGTAGCTGGCGAAGTTCACGTATTGCTGCGCCCCGATGCGGGTCTCGGCACCGGCCAGGCCCT
CGTGCAGACGAAAGAACGGGCTGCTCAGGCCCAGGCGCGCGGCGCCCTGTTGCATCACGCGCAACTGCTGATAGCCGGGA
TGCAGGTCGAACCGATAGAACGCTTCCGGCACCTTCAGCGCCGCCTGTTGCGCCTGCTCCAGGGTGGCGCCGCCCGCCGC
GTCGCCCACCTCGCTGCGACGGCGTTCCAGCGCTTGCTGGATCAGCCGCTGCTTGATACCGACACTCAGGCCGGTGGGCG
TTTTTACAGTCATGTCTACGCTTTGTCAAAACCCATTCCTTTAAT


>MYb115 delta sgaB (+100 up/downstream of sgaAB BGC; 7650 bp)
ATTAAAGGAATGGGTTTTGACAAAGCGTAGACAGGTAGCGGTTGTAGGTTGTTCTTTTCGTTTCCCCGGTTCGACCACCC
AAAGTTTCTGGCAAAACCTGATGTCGGGCCAGGACCTGGTGACCCAGGTCGACGCTTCGCGCTGGGCGCATAACGAGTTC
TTGCACCCCGACAAGACCAATCCTGCGACCAGCTACACCTTCGCCGCAGGCTCCCTGGGCGATATCAGTGCGTTCGACGC
CGGCTTCTTCAATATCTCGCCGCGCGAAGCCATGGTGATGGATCCGCAGCAACGCATGCTGCTGGAAATGTGCTGGGAAA
CCTTCGAGAACGCCGGCATCAAGCCGTCGAGCGTGCGCGGCAGCAACTGCGGGGTTTACCTGGGGATCGGTGGTGTCGAG
CAATCCTATCGCCTGGTCGAAGACCTCGCGTCGATCGATGCCGCGACCGCTACCGGCAACACCTCAAGTATTGCGGCCAA
TCGCCTGTCGTTCTTTTATGACCTGCGCGGCCCGAGCATGGCCATCGATACCGCCTGTTCGTCATCGTTGGTGGCCTTCC
ACCAGGCTTGCCAAGCGATCATCAGTGGCGATATCGACCAGGCGGTAACCGGTGGCATCAGCCTGCACATGCACCCCTTC
GGCTTCATGATTTTCGCCAAGGCCTCGATGCTCTCGCCGACCGGCCGTTGCCACGCGTTCGATCAGAGCGGCGACGGATA
CGCTCGCTCCGAGGGCGGTGGTCTGTTCCTGCTCAAGGATTACGACCAGGCGCTGGCCGATGGCAACCCGATTCTCGCGG
TGGTGGCCGGCAGTGCAGTGAACACCGACGGGCGCAAATCGAGCCTGACTCTGCCGAGTGCCGATGCCCAGACCGCACTG
CTCAAGAGTACTTATGCCAAGGCCGGAATCGATCCGGCGCAACTGGACTACCTGGAAGCCCATGGCACCGGTACAGCGGT
CGGCGATCCGATCGAGACCCGGGCCATTGGCGAAGCGCTGGGTCAGGCCCGCGGTGCTGGCAATCCGCTGCCGATCGGCT
CGGTGAAAAGCAACCTGGGTCACCTCGAGGCGGCTTCCGGCGTTGCAGGCCTGATGAAGGCGCTCAATTGCCTGATCCAG
CGTGAGGTTCCGGCGACCATTGGCGTCGAAGAACTTAATCCGAACATTCCATTTGCTGACCTTAACCTGCAAGTGGTGAC
CGAAAGCCGTGCGCTGAAATCGGCCGGGCAATTGACCGTCGGCATCAACTCCTTCGGATTTGGTGGCGCCAACGCGCACG
TGATTCTGCAGAGCGCCGAGTCGTTGCCTGCATCGAAGACAGCTACCCCATCACGACGCCTGCCGCTGATGCTCAGCGCC
AAGGATGCCGAAGGTCTGCGGGCCACGGCCGAAGGTTTTGCCGAATTCCTGGCGGCACAGTCGCAAGCCAATTACTACGA
CGTGACCTACCAGGCCATGTTCCGTCGCGATGCCCACGCGCATCGCCTGGTGCTGATTGAGTCTGACCCGGTTAAAGCCG
CACAAGCCTTGGCTGACTACGCCGAAGACCCAAGCCTCAGCGAATTGAGCTCAGTGCTGGAGGTGGGGCAGGCGCTGGAG
CAGGTCAAGGGCCCGGTGCTGGTGTATTCCGGCAACGGTTCGCAGTGGCAGGGCATGGGCCAGGCAATGCTTGGCAACCC
GCTGTTCGCTGCCGCCGTGGCCGAGGTCGATGCGCTGTTCCAGCCATTGGCCGGCTATTCGCTGCGCGCCGAATTGCTCG
GTGAAAACGGTGAAGATCGCTATGTGCGCACCGAGATCGCGCAACCGGCGTTGTTCGCACTGCAGGTCGCGGTCACCCGC
GTGCTGGCGGCCGAAGGCTTCCATCCGGCGGCGGTGATCGGCCACAGCGTCGGCGAAGTGGCGGCGGCCTGGGCCAGCGG
CGCGCTGAGCCTGGAAGACGCGACCCAAGTCATTTACCACCGCAGTCGCCTGCAGGGCCTGACCCGTGGCACTGGGCAGA
TGGCCGCCGTGGGCCTGAGCGGTGAAGCCACCGCAGCGGTGCTGGTGGAACTGGGGCTGGACAATCAAGTGGTGTTGGCC
GGCGAGAACAGCGCCCGAGGCGCTACCGTGGCCGGCCCGCAAGAGGCCCTGGGCGAGCTGGAACAGGCGCTGACCGAGCG
TCAGGTGTTCGTCCGCCGCCTGGCCCTCGACTACGCCTTTCATTCGCCGGCGATGAACCCGATCGAGCAGCAAGTGATTG
CCGATCTGGCGCACATCCGCCCGCGCAACGCCGATATTCCGTTCTTCTCCACCGTGGTCGGCGGCCAGCTGCAAGGCCAG
CGTCTCGACAGCCGTTACTGGTGGCAGAACATCCGCTTCCCGGTCTTGTTCCAGGGTGCAATGGATGAGCTGGTGGGGCA
GGGCTTCAACCTGTTCGTCGAGGTGGGTCCGCATCCGATTCTGCGTTCCTACGTGACCGATGCTCTGACCCAGCGCGAGC
TGCCCGGTCAGGTGATCGCCACGCTGGCGCGCAATGACCAGAGTCCGGCGCTGCTGGAACGCTGCGTCGCGCGCCTGCTG
ATCGCCGGCGCCGAGCCCGATTGGCAGCATCAATTCCCGGTGGCTGGCAACAACGTGCGCCTGCCGAACTACGCCTGGCA
ACGCGAGCGTTTTGAACTGCCGGTCAGCGCCGAGTCGTTCGGCGTGCTGCAGCGCGAGCGCGTCCACCCGTTGCTCGGTT
ACCCGTTGGCCGACCGCGCGCTAACCTGGGAAAACCGTCTCGACACCCAGCTGTTCCCGACCCTCGGTGACCACAAGGTC
GGTGAAGCAGTGCTGTTCCCCGGCGCCGGTTTTACCGAGTTGGCGCTGGCCGTGGCCCTGCTGCACCAACCGGGTGAGTT
CGTCGATATCGAAGAGCTGGAAATCCATAACCCGCTGCTGCTTGGCAACGAAGGCAGCAAGAAGATCCGGGTCAACATCG
AGGAAGCCGATGGCACCCTGCGCATCACCTCGCGCACCCTGGCCCAGCGTGAAGAGTGGGTGCAGCACGTGGTCGCGCGC
CTGCCGGGCGAAGCCTGCGGGGTAATGCTCGGCGGACGTGCACCGGCTTTGCCACAACGTCCAGCGGATTTCACCGGTGA
ACAACATCTGGCGCTGACCCAGGCGGTGGGTCTCAATTATGGCCCGGCCTACCAGGCGGTCGCGGCGGTGTGGGTCGAGC
CGGCGCACATCCTCGCCCAATTGCGTGTGCCCGAGGCGATCCGCGAGGAATTGCCGTCGCTGCACCTGCACCCGGCGCTG
CTCGATGGTGCCTTCCAGTTGATCACTGAGTTGCTGGTCGGCCAGCCAGGCAGTAACAAGGGCCTGGCGTTCATTCCGGT
CAAGCTGGGACGCATTGCATTCGCCAAGGCCGGCGGTGTGCCGTGCCTCGCCGAAGTGCGCCAGCTCAAGCGCACCGAGC
ACTCGCTGCTGGTGGATTTCACCCTCTACGATGCCGCCGGCGAGGCGGTGCTGTGCATCAAGGACGCTCGTTTCCGGGGT
GTGCGCCTGCAGCGTGATCGCTCCCACGACATCAAGCGCCTGGCCCATGTCGGTCTGGCGGCGCCGGGCCAGGTAGTGCC
GGTGTTGCGCGAGGCGTCGAATTCGACACCGCTGGCGGCCCATCTGCGGGGCTTGAGTGACGAGCCGGTGCAGGTGCGCT
ACCTGAATGAAGTCGAGCCGCTGCTCGATGTCCTGTGTTCGAGCTTTGTGCTGGACCTGATCGAGCAACTGGGCGGTCGC
TTGAGCGCCGAGCAGGTTGCAGTGTGGTCGCAGCGGAACGGGGTGCCGAGTGAGTTCCTTGGCACCTTGCTGCGCCAGGG
GCGTAACGATGGCAGCCTGAATGTGGATGCCGCCGGCAACTGGTCGATCGCCGATGTGGGAGAGCGTCCGGCTTCCGAGG
CGATCTGGCAGGAGCTGTTCCAGAGCTATCCGGAGCACTTCCAGATCATCCATTCGGTGGGGCGTATCGGCCGCCACCTG
CTGGCGTTGCTCGAAGGCACGCAAACCCTCGAACAACTGCTGCCACGGGAAACCAGCGCGGCCAATCTGGCGCGCCTGGT
GCTGAGTGCGGCGGGGCAGCAGCGTTTGCTCGCCGGCCTGCGCGAAACCCTCGCCCAACGCCTCGCCGACTTGCCCGCCG
GGCAGCGTCTGCGGGTCTTGGAATTCGGCTTTGGCGGGCCTTCGTTTGCCGAATCGCTATACGCCGGGATCGATTTCGAC
CGGGTCGACTACAGCTACTGTGTGCAAGAGCCGGAGTTGGTGCAAATGCTCGGCGACGAGTGCCCCGCACTGGAAGTGCT
CGGTTTCGATCAACTGAACAGCGCCCAGGCTTACGACTGGGTGCTGCTGCCATCTGACCTGGCGCCGCTGGATAGCGTCG
GTGAAGCCCTGCGCCAGACCGCCAGTCATCTCAATCCGCACGGCCAACTGGCGATGCTCGCTCAGTACCCGTCGCGCTGG
GCCGACTTCGTGTTCGGTGCCCAGGCCGACTGGTGGCTGGCCGGCCCGGAGCAGGCACTGTCGCGTCAGCAGCGTCCGCA
GTTCTGGTCCCACGAGTTGCAACGCCACGGCTTGAGTGTCAGTCATACCCTCGAAGCGCTGCCCGGCCATGCCTGTGGCA
GCTACCTGTTGCTGACCGATCAAAAGGCCGGCGAGCGCGCGGGCATGCTGGAAATCCCTGTGCAGCGTTGGGCGTTGTTG
GCCGACCTCGGACAGGCCAACGCCGAACCATTGGCCCAGGCCCTGCGCGAGCAAGGCCAGCAGGTCAGTCTGTTGCAGTC
CGGCGATGCCCAGGCGATTGCCGAGCAATTGGCCGCCATGGACCAGGCGCCAGAGCACGTGTTGCATCTGGCTGGGCTGG
ACGCTGACCAGGGCCTCGATGCCCAGGGCGCCCGTTGCATGCTGGCGGCTGCGCTGGTGCAGGCGTGCGAGTCGCTGGCG
CTGGCGCCGCAATGCTGGCTGCTGACCCGTGGCGCCGCCGGCCACCTGTACGCCGCGCCACAAGCGGCGAGCGTCGACGC
GATTGCCGATGCCGCGCTGTGGGGCTTCGGTCGGACCCTGGCCAATGAATCCGCCAGTTGCCGGATCCGCCTGCTCGACC
TGGCGCACGGCGCGTCGATCGGCAGCCTGGTCCCGGCGCTGTTGCAGGCTGATGGCGAGAGCGAACTGGCGATCAACGCC
GACGGTCAGCGCTACGTGCCGCGCCTGCGTGTGTTGCAGGATCAGGTGCGCGCCAGCGACGACGGCAAGACGCGCATCAG
CCTCGGTTTCGACTTGCCCGGCCAGTTGCGTAACCTGCGCTGGGAAGCCCGTGAGCTGACTGCGCCGGCTGCTGACGAGC
TGGACATCGAAGTCCGCGCCACCGGCCTGAACTTCCGCGACGTGATGTTCGCCCTCGGCCTGTTGTCCGATGAGGCCATC
GAGAATGGCTTCTCCGGTCCGACCATGGGCTTTGAATTCTCCGGCGTGGTGCATGGCAAGGGCGCCTCGGTGCTCGGCGA
TTTCGCCCCGGGTGATCGCGTCGTGGGCTTCGGTCCGCGCAGTTTTGCCAACCGCCTGGTGACCAACGCCAACGCCGTGG
CGCGCATTCCTGAAGGGATGTCGTTCGAGGCTGCAGCGACTATTCCAAGTACCTTCTTCACCGTGTACTACGCGCTGCAT
TACCTGGCGCGCCTGGAGCCGGGTGAGAAGGTCCTGATCCATGGCGCCGCCGGTGGCGTCGGTATTGCTGCGATCCAGAT
CGCCAAATGGTGCGGGGCCGAGATCTACGCCACCGCCGGCAGCGACGAGAAACGTGACTTCCTGCGCCTGCTGGGTGTGG
ACAAGGTCTTCGATTCGCGTTCGCTGGCCTATGCCGACGAGATCCTGGCCATGACCGGTGGCCGGGGCGTCGACGTGGTG
CTCAACTCCCTGGCGGGCGAAGCGATCAACCGCAATTTCCGCGTGCTCAAGCCATTCGGGCGTTTCCTTGAGCTGGGTAA
GCGCGATTTCTACCAGAACACCCGCATTGGCCTGCGTCCGTTCCGCAACAACATCAGCTATTTCGGCATCGATGCCGACC
AGTTGATGAGTGAGCGACCGGAGCTGACCCGGCGTCTGTTCGGGCAAATGATGGAGCTGTTCGAGCAAGGCATCCTGCAT
CCGCTGCCGTTCCGCGAGTTCGACGCCAATCATGTGGTCGAGGCGTTCCGCTACATGCAGCAGGCGCGGCAGATCGGCAA
GATCGTGGTGACCTACGGCAACCCGATCGAGCGCCTGGTGGAAACCCGCGAGCAGCCGCTGCAGCAGTTGCAACTGAGTG
GCGAGGCGACCTACCTGGTCACCGGTGGCCTTGGTGGTTTCGGCCTGCGCACCGCGCAGTGGCTGGTGGACAAAGGCGCG
CGGCACCTGGTGCTGCTCGGTCGTCGCGGCCCGGCCAGTGTCGAGGCGCAGCCGAGCCTAGAGGCCTGGAAGGCGCAAGG
CATCGACGTTCAGGCCCTGGCCTGCGACATCACCGACGCGCAGCAAGTGCGCGCGGTGTTCGAACGTATCGCTGCCGGCC
GTTACCCGTTGCGCGGTTTGGTGCACGCGGCGACGGTGATCGACGACGGCCTGATTCGCAACCTCGACGGCGAGCAACTG
CAGCGCGTGCTGGAGCCCAAGGCCAAAGGCGCGCAGTACCTGCACGAACTGACCCGTGAGCTGCCGCTGGACTTCTTCGT
GATGTTCTCCTCGGCCACCACCCTGTTCGGTAACCCGGGGCAGGCCAACTACGTCGCAGCCAACCACTGGCTCGAAGCGT
TGGCGCGGCATCGTCGCGGTCAGGGCCTGGCGGCCACTGCCGTGCTCTGGGGCGCAATCGACGACGTCGGTTTCCTTGCG
CGCAACGAGCAGATCAAGGATGCGCTGCAAAGCCGCATGGGCGGTGCTGCCCTGCGTGCTGAAGTGGCTTTGGCTCACCT
CGAGCAGATGTTGCTCAAGGGGGACGACGGTATGGGTGTACTGGAGCTGGAATGGAAAGCCCTGTCGCGCTTCCTGCCGA
GCGCCAGCACGCCGCGTTTCCTTGAACTGGTGCGCGCTCATGGCGGTGATCAGGACGACGACAACGACGCCGAAGACATC
CAGCGCATGTTGCTTGAGTTGGACGACGAGCAACTGCTGGAGCGCTTCGTCGAGCTGCTCAAGCACGAAGTCTGCGAAAT
CCTCCGCCTGCCGGCAGCCCGTCTGGACACCCAGCGGCCATTGCAGGAATTGGGTCTGGACTCGTTGATGAGTGTCGAGT
TGGTGGTCGCCCTCGAAGAGCGCTTTGGTATTCGCCTGCCTGTGATGGAGCTCAGTGAGAGTTCCAGCATCGACAAGCTT
GCCGTGCGCATTCTCGATTTGCTGCGTGGCGAAGCGGGTACCAACGAAGCCCCGGCGCCGGCCGCCCTGGCAGAAAACGT
CCTGGCCCGTCACGGCACTGAATTGAGCCCAGAGCAAATGGCCGAGCTCAACGCCGAATTGGCCGACAGCGCTGCAACAC
CTAACCGTTTGATTGAGTGATAGTTCGTGATCTAAATGTGCAGGCGATTGTGTGGGCGCCCGCTGTTCCTGTGGGAGCCA
GCCTGCTGGCGATGAAGTTGATGCGGTGTTGCTGATGGCCCCATCGCTAG
